# Supplementary material for: Tetra­aqua­bis­(piperazin-1-ium)cobalt(II) bis­(sulfate) dihydrate
Source: Acta Crystallogr Sect E Struct Rep Online. 2013 Nov 9;69(Pt 12):m649–50. doi: 10.1107/S1600536813030365 (PMC3884988; doi:10.1107/S1600536813030365)
Supplement: Supplementary file 1 [file e-69-0m649-sup1.cif]

##############################################################################
#                                                                            #
# This CIF contains the data in a paper accepted for publication in          #
# Acta Crystallographica Section E. It conforms to the requirements of       #
# Notes for Authors for Acta Crystallographica Section E, and has been       #
# peer reviewed under the auspices of the IUCr Commission on Journals.       #
#                                                                            #
# Full details of the Crystallographic Information File format               #
# are given in the paper "The Crystallographic Information File (CIF):       #
# a New Standard Archive File for Crystallography" by S. R. Hall, F. H.      #
# Allen and I. D. Brown [Acta Cryst. (1991), A47, 655-685].                  #
#                                                                            #
# The current version of the core CIF dictionary is obtainable from          #
# ftp://ftp.iucr.org/pub/cif_core.dic.                                       #
#                                                                            #
# Software is freely available for graphical display of the structure(s)     #
# in this CIF. For information consult the CIF software page                 #
# http://www.iucr.org/resources/cif/software.                                #
#                                                                            #
# This file may be used for bona fide research purposes within the           #
# scientific community so long as proper attribution is given to the journal # 
# article from which it was obtained.                                        #
#                                                                            #
##############################################################################
data_I
_audit_creation_method     SHELXL-97
_database_code_depnum_ccdc_archive     'CCDC 970427'
_chemical_name_systematic
;
Tetraaquabis(piperazin-1-ium)cobalt(II) bis(sulfate) dihydrate
;
_chemical_name_common     ?
_chemical_formula_moiety     'C8 H30 Co N4 O4 4+, 2(O4 S 2-), 2(H2 O)'
_chemical_formula_sum     'C8 H34 Co N4 O14 S2'
_chemical_formula_iupac     '[Co (C4 H11 N2)2 (H2 O)4] (S O4)2, 2H2 O'
_chemical_formula_weight     533.46
_chemical_melting_point     ?
_symmetry_cell_setting     orthorhombic
_symmetry_space_group_name_H-M     'P b c a'
_symmetry_space_group_name_Hall     '-P 2ac 2ab'
loop_
    _symmetry_equiv_pos_as_xyz
    'x, y, z'
    '-x+1/2, -y, z+1/2'
    'x+1/2, -y+1/2, -z'
    '-x, y+1/2, -z+1/2'
    '-x, -y, -z'
    'x-1/2, y, -z-1/2'
    '-x-1/2, y-1/2, z'
    'x, -y-1/2, z-1/2'
_cell_length_a     12.187(2)
_cell_length_b     12.980(2)
_cell_length_c     13.437(2)
_cell_angle_alpha     90.00
_cell_angle_beta     90.00
_cell_angle_gamma     90.00
_cell_volume     2125.5(6)
_cell_formula_units_Z     4
_cell_measurement_reflns_used     25
_cell_measurement_theta_min     9
_cell_measurement_theta_max     11
_cell_measurement_temperature     293(2)
_exptl_crystal_description     plate
_exptl_crystal_colour     pink
_exptl_crystal_size_max     0.30
_exptl_crystal_size_mid     0.20
_exptl_crystal_size_min     0.20
_exptl_crystal_density_diffrn     1.667
_exptl_crystal_density_meas     ?
_exptl_crystal_density_method     'not measured'
_exptl_crystal_F_000     1124
_exptl_absorpt_coefficient_mu     0.562
_exptl_absorpt_correction_type     none
_exptl_absorpt_process_details     ?
_exptl_absorpt_correction_T_min     ?
_exptl_absorpt_correction_T_max     ?
_exptl_special_details     ?
_diffrn_ambient_temperature     293
_diffrn_radiation_type     AgK\a
_diffrn_radiation_wavelength     0.56085
_diffrn_radiation_source     'fine-focus sealed tube'
_diffrn_radiation_monochromator     graphite
_diffrn_measurement_device_type     'Enraf--Nonius TurboCAD-4'
_diffrn_measurement_method     'non-profiled omega scans'
_diffrn_reflns_number     8070
_diffrn_reflns_av_R_equivalents     0.0228
_diffrn_reflns_av_sigmaI/netI     0.0496
_diffrn_reflns_theta_min     2.17
_diffrn_reflns_theta_max     27.96
_diffrn_reflns_theta_full     27.96
_diffrn_measured_fraction_theta_max     1.000
_diffrn_measured_fraction_theta_full     1.000
_diffrn_reflns_limit_h_min     -2
_diffrn_reflns_limit_h_max     20
_diffrn_reflns_limit_k_min     -2
_diffrn_reflns_limit_k_max     21
_diffrn_reflns_limit_l_min     -3
_diffrn_reflns_limit_l_max     22
_diffrn_standards_number     2
_diffrn_standards_interval_time     120
_diffrn_standards_decay_%     5
_refine_special_details
;
 Refinement of F^2^ against ALL reflections.  The weighted R-factor wR and
 goodness of fit S are based on F^2^, conventional R-factors R are based
 on F, with F set to zero for negative F^2^. The threshold expression of
 F^2^ > 2sigma(F^2^) is used only for calculating R-factors(gt) etc. and is
 not relevant to the choice of reflections for refinement.  R-factors based
 on F^2^ are statistically about twice as large as those based on F, and R-
 factors based on ALL data will be even larger.
;
_reflns_number_total     5211
_reflns_number_gt     3131
_reflns_threshold_expression     I>2sigma(I)
_refine_ls_structure_factor_coef     Fsqd
_refine_ls_matrix_type     full
_refine_ls_R_factor_all     0.0990
_refine_ls_R_factor_gt     0.0450
_refine_ls_wR_factor_gt     0.0930
_refine_ls_wR_factor_ref     0.1075
_refine_ls_goodness_of_fit_ref     1.037
_refine_ls_restrained_S_all     1.037
_refine_ls_number_reflns     5211
_refine_ls_number_parameters     157
_refine_ls_number_restraints     9
_refine_ls_hydrogen_treatment     constr
_refine_ls_weighting_scheme     calc
_refine_ls_weighting_details
         'calc w=1/[\s^2^(Fo^2^)+(0.0459P)^2^+0.2397P] where P=(Fo^2^+2Fc^2^)/3'
_atom_sites_solution_hydrogens     geom
_atom_sites_solution_primary     direct
_atom_sites_solution_secondary     difmap
_refine_ls_shift/su_max     0.001
_refine_ls_shift/su_mean     0.000
_refine_diff_density_max     0.725
_refine_diff_density_min     -0.345
_refine_ls_extinction_method     none
_refine_ls_extinction_coef     ?
loop_
    _atom_type_symbol
    _atom_type_description
    _atom_type_scat_dispersion_real
    _atom_type_scat_dispersion_imag
    _atom_type_scat_source
    'C' 'C' 0.0015 0.0009
                         'International Tables Vol C Tables 4.2.6.8 and 6.1.1.4'
    'H' 'H' 0.0000 0.0000
                         'International Tables Vol C Tables 4.2.6.8 and 6.1.1.4'
    'Co' 'Co' 0.3050 0.6296
                         'International Tables Vol C Tables 4.2.6.8 and 6.1.1.4'
    'N' 'N' 0.0030 0.0019
                         'International Tables Vol C Tables 4.2.6.8 and 6.1.1.4'
    'O' 'O' 0.0056 0.0036
                         'International Tables Vol C Tables 4.2.6.8 and 6.1.1.4'
    'S' 'S' 0.0826 0.0763
                         'International Tables Vol C Tables 4.2.6.8 and 6.1.1.4'
_computing_data_collection     'CAD-4 EXPRESS (Enraf--Nonius, 1994)'
_computing_cell_refinement     'CAD-4 EXPRESS (Enraf--Nonius, 1994)'
_computing_data_reduction     'XCAD4 (Harms & Wocadlo, 1995)'
_computing_structure_solution     'SHELXS97 (Sheldrick, 2008)'
_computing_structure_refinement     'SHELXL97 (Sheldrick, 2008)'
_computing_molecular_graphics     'ORTEP-3 for Windows (Farrugia, 2012)'
_computing_publication_material     'WinGX (Farrugia, 2012)'
loop_
    _atom_site_type_symbol
    _atom_site_label
    _atom_site_fract_x
    _atom_site_fract_y
    _atom_site_fract_z
    _atom_site_U_iso_or_equiv
    _atom_site_adp_type
    _atom_site_calc_flag
    _atom_site_refinement_flags
    _atom_site_occupancy
    _atom_site_symmetry_multiplicity
    _atom_site_disorder_assembly
    _atom_site_disorder_group
    Co Co1 0.5000 0.5000 0.5000 0.02113(7) Uani d S 1 2 . .
    S S 0.66158(3) 0.17244(3) 0.58339(3) 0.02297(8) Uani d . 1 1 . .
    N N1 0.48488(11) 0.55679(11) 0.34632(10) 0.0247(3) Uani d . 1 1 . .
    H H5 0.4367 0.6102 0.3498 0.030 Uiso calc R 1 1 . .
    O O5 0.66503(11) 0.46657(12) 0.48732(11) 0.0344(3) Uani d D 1 1 . .
    N N2 0.51689(12) 0.57886(12) 0.13384(11) 0.0290(3) Uani d . 1 1 . .
    H H9A 0.5015 0.6115 0.0764 0.035 Uiso calc R 1 1 . .
    H H9B 0.5654 0.5285 0.1204 0.035 Uiso calc R 1 1 . .
    O O1 0.55478(12) 0.18124(11) 0.53281(12) 0.0414(4) Uani d . 1 1 . .
    O O4 0.68095(11) 0.06305(10) 0.60768(11) 0.0363(3) Uani d . 1 1 . .
    O O3 0.65964(14) 0.23468(12) 0.67276(11) 0.0488(4) Uani d . 1 1 . .
    C C4 0.43626(16) 0.48409(15) 0.27435(13) 0.0312(4) Uani d . 1 1 . .
    H H4A 0.3677 0.4581 0.3010 0.037 Uiso calc R 1 1 . .
    H H4B 0.4854 0.4260 0.2658 0.037 Uiso calc R 1 1 . .
    O O2 0.74959(13) 0.20647(14) 0.51721(13) 0.0508(4) Uani d . 1 1 . .
    C C1 0.58559(16) 0.60093(16) 0.30341(13) 0.0332(4) Uani d . 1 1 . .
    H H1A 0.6392 0.5464 0.2948 0.040 Uiso calc R 1 1 . .
    H H1B 0.6159 0.6505 0.3499 0.040 Uiso calc R 1 1 . .
    C C2 0.56706(18) 0.65320(15) 0.20475(14) 0.0346(4) Uani d . 1 1 . .
    H H2A 0.5188 0.7120 0.2135 0.041 Uiso calc R 1 1 . .
    H H2B 0.6364 0.6778 0.1784 0.041 Uiso calc R 1 1 . .
    C C3 0.41497(16) 0.53265(19) 0.17427(14) 0.0375(4) Uani d . 1 1 . .
    H H3A 0.3878 0.4808 0.1285 0.045 Uiso calc R 1 1 . .
    H H3B 0.3592 0.5855 0.1809 0.045 Uiso calc R 1 1 . .
    O O6 0.46037(12) 0.35031(10) 0.45571(11) 0.0303(3) Uani d D 1 1 . .
    O O7 0.74564(16) 0.33382(12) 0.35404(12) 0.0458(4) Uani d D 1 1 . .
    H H1O5 0.7166(17) 0.4944(17) 0.5175(17) 0.046(8) Uiso d D 1 1 . .
    H H2O5 0.6900(18) 0.4253(16) 0.4442(14) 0.045(7) Uiso d D 1 1 . .
    H H1O7 0.714(2) 0.320(2) 0.3015(14) 0.065(9) Uiso d D 1 1 . .
    H H2O7 0.745(2) 0.2865(17) 0.3943(15) 0.061(9) Uiso d D 1 1 . .
    H H1O6 0.3931(12) 0.3354(18) 0.4629(19) 0.049(7) Uiso d D 1 1 . .
    H H2O6 0.4975(17) 0.3032(18) 0.4830(19) 0.063(10) Uiso d D 1 1 . .
loop_
    _atom_site_aniso_label
    _atom_site_aniso_U_11
    _atom_site_aniso_U_22
    _atom_site_aniso_U_33
    _atom_site_aniso_U_12
    _atom_site_aniso_U_13
    _atom_site_aniso_U_23
    Co1 0.02119(12) 0.02247(13) 0.01973(12) -0.00208(12) -0.00085(12)
                                                                    -0.00212(12)
    S 0.02149(16) 0.02527(17) 0.02214(16) 0.00342(15) -0.00176(15) -0.00082(16)
    N1 0.0259(7) 0.0270(6) 0.0212(6) -0.0013(5) 0.0007(5) -0.0003(5)
    O5 0.0243(6) 0.0392(7) 0.0397(7) 0.0009(6) -0.0004(6) -0.0134(6)
    N2 0.0308(8) 0.0341(7) 0.0220(6) 0.0027(6) 0.0007(6) 0.0045(6)
    O1 0.0327(7) 0.0441(8) 0.0474(8) 0.0111(7) -0.0203(6) -0.0123(7)
    O4 0.0314(7) 0.0282(6) 0.0492(8) 0.0052(5) 0.0058(6) 0.0087(6)
    O3 0.0609(10) 0.0504(9) 0.0351(7) 0.0137(8) -0.0132(7) -0.0185(7)
    C4 0.0329(8) 0.0378(10) 0.0228(7) -0.0126(8) -0.0027(7) 0.0021(7)
    O2 0.0375(8) 0.0530(9) 0.0618(10) 0.0103(7) 0.0192(8) 0.0279(8)
    C1 0.0326(9) 0.0417(10) 0.0251(8) -0.0134(8) -0.0025(7) 0.0028(8)
    C2 0.0422(10) 0.0318(9) 0.0297(8) -0.0085(8) 0.0021(8) 0.0068(8)
    C3 0.0317(9) 0.0535(11) 0.0271(8) -0.0073(9) -0.0071(8) 0.0049(9)
    O6 0.0314(6) 0.0253(6) 0.0342(7) -0.0010(5) -0.0061(6) -0.0021(5)
    O7 0.0644(10) 0.0405(8) 0.0324(7) 0.0014(8) 0.0014(8) -0.0016(7)
_geom_special_details
;
 All esds (except the esd in the dihedral angle between two l.s. planes)
 are estimated using the full covariance matrix.  The cell esds are taken
 into account individually in the estimation of esds in distances, angles
 and torsion angles; correlations between esds in cell parameters are only
 used when they are defined by crystal symmetry.  An approximate (isotropic)
 treatment of cell esds is used for estimating esds involving l.s. planes.
;
loop_
    _geom_bond_atom_site_label_1
    _geom_bond_atom_site_label_2
    _geom_bond_site_symmetry_2
    _geom_bond_distance
    _geom_bond_publ_flag
    Co1 O5 . 2.0645(14) ?
    Co1 O5 5_666 2.0645(14) ?
    Co1 O6 . 2.0887(13) ?
    Co1 O6 5_666 2.0887(13) ?
    Co1 N1 5_666 2.2003(14) ?
    Co1 N1 . 2.2003(14) ?
    S O3 . 1.4475(15) ?
    S O2 . 1.4615(15) ?
    S O1 . 1.4728(14) ?
    S O4 . 1.4759(13) ?
    N1 C1 . 1.472(2) ?
    N1 C4 . 1.475(2) ?
    N1 H5 . 0.9100 ?
    O5 H1O5 . 0.831(15) ?
    O5 H2O5 . 0.846(15) ?
    N2 C3 . 1.483(2) ?
    N2 C2 . 1.488(2) ?
    N2 H9A . 0.9000 ?
    N2 H9B . 0.9000 ?
    C4 C3 . 1.508(2) ?
    C4 H4A . 0.9700 ?
    C4 H4B . 0.9700 ?
    C1 C2 . 1.506(3) ?
    C1 H1A . 0.9700 ?
    C1 H1B . 0.9700 ?
    C2 H2A . 0.9700 ?
    C2 H2B . 0.9700 ?
    C3 H3A . 0.9700 ?
    C3 H3B . 0.9700 ?
    O6 H1O6 . 0.848(15) ?
    O6 H2O6 . 0.845(16) ?
    O7 H1O7 . 0.824(16) ?
    O7 H2O7 . 0.819(15) ?
loop_
    _geom_angle_atom_site_label_1
    _geom_angle_atom_site_label_2
    _geom_angle_atom_site_label_3
    _geom_angle_site_symmetry_1
    _geom_angle_site_symmetry_3
    _geom_angle
    _geom_angle_publ_flag
    O5 Co1 O5 . 5_666 180.0 ?
    O5 Co1 O6 . . 90.35(6) ?
    O5 Co1 O6 5_666 . 89.65(6) ?
    O5 Co1 O6 . 5_666 89.65(6) ?
    O5 Co1 O6 5_666 5_666 90.35(6) ?
    O6 Co1 O6 . 5_666 180.0 ?
    O5 Co1 N1 . 5_666 85.72(6) ?
    O5 Co1 N1 5_666 5_666 94.28(6) ?
    O6 Co1 N1 . 5_666 88.57(5) ?
    O6 Co1 N1 5_666 5_666 91.43(5) ?
    O5 Co1 N1 . . 94.28(6) ?
    O5 Co1 N1 5_666 . 85.72(6) ?
    O6 Co1 N1 . . 91.43(5) ?
    O6 Co1 N1 5_666 . 88.57(5) ?
    N1 Co1 N1 5_666 . 180.0 ?
    O3 S O2 . . 110.37(11) ?
    O3 S O1 . . 108.98(9) ?
    O2 S O1 . . 110.14(10) ?
    O3 S O4 . . 110.86(9) ?
    O2 S O4 . . 107.94(9) ?
    O1 S O4 . . 108.54(8) ?
    C1 N1 C4 . . 109.08(14) ?
    C1 N1 Co1 . . 115.35(11) ?
    C4 N1 Co1 . . 115.76(10) ?
    C1 N1 H5 . . 105.2 ?
    C4 N1 H5 . . 105.2 ?
    Co1 N1 H5 . . 105.2 ?
    Co1 O5 H1O5 . . 127.2(16) ?
    Co1 O5 H2O5 . . 122.7(16) ?
    H1O5 O5 H2O5 . . 109.7(19) ?
    C3 N2 C2 . . 111.85(15) ?
    C3 N2 H9A . . 109.2 ?
    C2 N2 H9A . . 109.2 ?
    C3 N2 H9B . . 109.2 ?
    C2 N2 H9B . . 109.2 ?
    H9A N2 H9B . . 107.9 ?
    N1 C4 C3 . . 112.73(15) ?
    N1 C4 H4A . . 109.0 ?
    C3 C4 H4A . . 109.0 ?
    N1 C4 H4B . . 109.0 ?
    C3 C4 H4B . . 109.0 ?
    H4A C4 H4B . . 107.8 ?
    N1 C1 C2 . . 113.27(16) ?
    N1 C1 H1A . . 108.9 ?
    C2 C1 H1A . . 108.9 ?
    N1 C1 H1B . . 108.9 ?
    C2 C1 H1B . . 108.9 ?
    H1A C1 H1B . . 107.7 ?
    N2 C2 C1 . . 109.46(15) ?
    N2 C2 H2A . . 109.8 ?
    C1 C2 H2A . . 109.8 ?
    N2 C2 H2B . . 109.8 ?
    C1 C2 H2B . . 109.8 ?
    H2A C2 H2B . . 108.2 ?
    N2 C3 C4 . . 110.60(15) ?
    N2 C3 H3A . . 109.5 ?
    C4 C3 H3A . . 109.5 ?
    N2 C3 H3B . . 109.5 ?
    C4 C3 H3B . . 109.5 ?
    H3A C3 H3B . . 108.1 ?
    Co1 O6 H1O6 . . 113.8(17) ?
    Co1 O6 H2O6 . . 115.2(19) ?
    H1O6 O6 H2O6 . . 107.6(19) ?
    H1O7 O7 H2O7 . . 114(2) ?
loop_
    _geom_hbond_atom_site_label_D
    _geom_hbond_atom_site_label_H
    _geom_hbond_atom_site_label_A
    _geom_hbond_site_symmetry_A
    _geom_hbond_distance_DH
    _geom_hbond_distance_HA
    _geom_hbond_distance_DA
    _geom_hbond_angle_DHA
    _geom_hbond_publ_flag
    O5 H1O5 O4 7_765 0.83(2) 1.96(2) 2.776(2) 170(2) yes
    O5 H2O5 O7 1_555 0.85(2) 1.83(2) 2.672(2) 178(2) yes
    O7 H1O7 O3 8_565 0.82(2) 1.98(2) 2.797(2) 169(2) yes
    O7 H2O7 O2 1_555 0.82(2) 1.95(2) 2.746(2) 163(2) yes
    N1 H5 O3 5_666 0.91 2.35 3.240(2) 166 yes
    O6 H1O6 O2 3_456 0.848(15) 1.851(16) 2.697(2) 176(3) yes
    O6 H2O6 O1 1_555 0.84(2) 1.86(2) 2.686(2) 168(2) yes
    N2 H9A O1 4_655 0.90 1.86 2.747(2) 170 yes
    N2 H9B O4 8_565 0.90 1.85 2.741(2) 170 yes
    C3 H3A O7 6_556 0.97 2.59 3.326(3) 133 yes
    C4 H4A O4 3_456 0.97 2.60 3.545(2) 165 yes
_iucr_refine_instructions_details
;
TITL cad4 in P b c a
CELL  0.56087  12.1866  12.9804  13.4368   90.000   90.000   90.000
ZERR     8.00   0.0020   0.0020   0.0020    0.000    0.000    0.000
LATT   1
SYMM  1/2 - X, - Y, 1/2 + Z
SYMM  1/2 + X, 1/2 - Y, - Z
SYMM  - X, 1/2 + Y, 1/2 - Z
SFAC  C    H    CO   N    O    S
UNIT  32   136  4    16   56   8
MERG   2
DFIX     0.850   0.020 H1O5 O5
DFIX     0.850   0.020 O5 H2O5
DFIX     1.370   0.020 H1O5 H2O5
DFIX     0.850   0.020 H2O7 O7
DFIX     0.850   0.020 O7 H1O7
DFIX     1.370   0.020 H2O7 H1O7
DFIX     0.850   0.020 H1O6 O6
DFIX     0.850   0.020 O6 H2O6
DFIX     1.370   0.020 H1O6 H2O6
FMAP   2
PLAN   20
SIZE     0.20   0.20   0.20
ACTA
BOND   $H
L.S.   4
TEMP    20.00
WGHT    0.045600    0.246100
FVAR       0.39760
CO1   3    0.500000    0.500000    0.500000    10.50000    0.02119    0.02247 =
         0.01973   -0.00212   -0.00085   -0.00208
S     6    0.661582    0.172439    0.583390    11.00000    0.02149    0.02527 =
         0.02214   -0.00082   -0.00176    0.00342
N1    4    0.484878    0.556790    0.346322    11.00000    0.02586    0.02702 =
         0.02118   -0.00026    0.00073   -0.00133
AFIX  13
H5    2    0.436676    0.610214    0.349772    11.00000   -1.20000
AFIX   0
O5    5    0.665031    0.466568    0.487318    11.00000    0.02426    0.03916 =
         0.03969   -0.01339   -0.00041    0.00092
N2    4    0.516885    0.578864    0.133838    11.00000    0.03084    0.03407 =
         0.02198    0.00453    0.00070    0.00267
AFIX  23
H9A   2    0.501459    0.611495    0.076419    11.00000   -1.20000
H9B   2    0.565405    0.528466    0.120435    11.00000   -1.20000
AFIX   0
O1    5    0.554778    0.181236    0.532805    11.00000    0.03272    0.04408 =
         0.04737   -0.01226   -0.02026    0.01111
O4    5    0.680945    0.063055    0.607677    11.00000    0.03142    0.02821 =
         0.04925    0.00868    0.00581    0.00518
O3    5    0.659641    0.234675    0.672764    11.00000    0.06092    0.05038 =
         0.03506   -0.01853   -0.01318    0.01375
C4    1    0.436261    0.484095    0.274345    11.00000    0.03295    0.03776 =
         0.02276    0.00214   -0.00269   -0.01263
AFIX  23
H4A   2    0.367658    0.458125    0.301004    11.00000   -1.20000
H4B   2    0.485441    0.426001    0.265842    11.00000   -1.20000
AFIX   0
O2    5    0.749587    0.206474    0.517213    11.00000    0.03752    0.05295 =
         0.06180    0.02792    0.01921    0.01029
C1    1    0.585588    0.600926    0.303413    11.00000    0.03260    0.04175 =
         0.02513    0.00280   -0.00250   -0.01344
AFIX  23
H1A   2    0.639179    0.546402    0.294772    11.00000   -1.20000
H1B   2    0.615934    0.650539    0.349854    11.00000   -1.20000
AFIX   0
C2    1    0.567057    0.653203    0.204745    11.00000    0.04219    0.03179 =
         0.02970    0.00676    0.00206   -0.00854
AFIX  23
H2A   2    0.518820    0.711952    0.213486    11.00000   -1.20000
H2B   2    0.636389    0.677825    0.178448    11.00000   -1.20000
AFIX   0
C3    1    0.414965    0.532647    0.174274    11.00000    0.03173    0.05354 =
         0.02708    0.00491   -0.00710   -0.00730
AFIX  23
H3A   2    0.387806    0.480794    0.128498    11.00000   -1.20000
H3B   2    0.359210    0.585532    0.180926    11.00000   -1.20000
AFIX   0
O6    5    0.460370    0.350309    0.455715    11.00000    0.03141    0.02531 =
         0.03416   -0.00208   -0.00612   -0.00103
O7    5    0.745635    0.333818    0.354040    11.00000    0.06444    0.04048 =
         0.03243   -0.00160    0.00143    0.00143
H1O5  2    0.716579    0.494386    0.517549    11.00000    0.04621
H2O5  2    0.690044    0.425263    0.444223    11.00000    0.04457
H1O7  2    0.713888    0.320391    0.301469    11.00000    0.06529
H2O7  2    0.744908    0.286472    0.394328    11.00000    0.06120
H1O6  2    0.393106    0.335368    0.462932    11.00000    0.04908
H2O6  2    0.497474    0.303169    0.483042    11.00000    0.06303
HKLF 4
REM  cad4 in P b c a
REM R1 =  0.0450 for   3131 Fo > 4sig(Fo)  and  0.0990 for all   5211 data
REM    157 parameters refined using      9 restraints
END
WGHT      0.0456      0.2461
REM Highest difference peak  0.725,  deepest hole -0.345,  1-sigma level  0.084
Q1    1   0.5016  0.4434  0.5170  11.00000  0.05    0.73
Q2    1   0.6640  0.1126  0.5891  11.00000  0.05    0.68
Q3    1   0.7406  0.1565  0.5039  11.00000  0.05    0.45
Q4    1   0.6567  0.0856  0.6476  11.00000  0.05    0.45
Q5    1   0.5834  0.1980  0.5667  11.00000  0.05    0.43
Q6    1   0.5966  0.2031  0.5029  11.00000  0.05    0.35
Q7    1   0.6593  0.2254  0.6231  11.00000  0.05    0.34
Q8    1   0.4971  0.3082  0.4500  11.00000  0.05    0.32
Q9    1   0.4851  0.3912  0.4865  11.00000  0.05    0.31
Q10   1   0.4147  0.4262  0.2890  11.00000  0.05    0.31
Q11   1   0.7742  0.2229  0.5056  11.00000  0.05    0.31
Q12   1   0.5798  0.7473  0.2022  11.00000  0.05    0.31
Q13   1   0.5743  0.6254  0.2550  11.00000  0.05    0.30
Q14   1   0.6042  0.2053  0.6761  11.00000  0.05    0.30
Q15   1   0.5225  0.6265  0.1680  11.00000  0.05    0.30
Q16   1   0.5400  0.5740  0.3262  11.00000  0.05    0.30
Q17   1   0.5216  0.1787  0.5280  11.00000  0.05    0.29
Q18   1   0.6788  0.0557  0.5618  11.00000  0.05    0.29
Q19   1   0.7138  0.0592  0.6126  11.00000  0.05    0.29
Q20   1   0.5155  0.4020  0.4293  11.00000  0.05    0.28
;
data_cad4
_journal_date_recd_electronic     2013-10-29
_journal_date_accepted     2013-11-06
_journal_name_full     'Acta Crystallographica, Section E'
_journal_year     2013
_journal_volume     69
_journal_issue     12
_journal_page_first     m649
_journal_page_last     m650
_journal_paper_category     QM
_journal_paper_doi     10.1107/S1600536813030365
_journal_coeditor_code     ZL2569
_publ_contact_author_name     'Wajda Smirani'
_publ_contact_author_address
;
Laboratoire de chimie des Mat\'eriaux
Facult\'e des Sciences de Bizerte
7021 Zarzouna Bizerte
Tunisia
;
_publ_contact_author_email     'wajda_sta@yahoo.fr'
_publ_contact_author_fax     '216 72 590 566'
_publ_contact_author_phone     '216 72 591 906'
_publ_section_title
;
Tetraaquabis(piperazin-1-ium)cobalt(II) bis(sulfate) dihydrate
;
loop_
    _publ_author_name
    _publ_author_footnote
    _publ_author_address
    'Sahbani, Thameur' .
;
Laboratoire de Chimie des Mat\'eriaux
Facult\'e des Sciences de Bizerte
7021 Zarzouna Bizerte
Tunisia
;
    'Smirani Sta, Wajda' .
;
Laboratoire de Chimie des Mat\'eriaux
Facult\'e des Sciences de Bizerte
7021 Zarzouna Bizerte
Tunisia
;
    'Rzaigui, Mohamed' .
;
Laboratoire de Chimie des Mat\'eriaux
Facult\'e des Sciences de Bizerte
7021 Zarzouna Bizerte
Tunisia
;
