# Supplementary material for: Tetra­aqua­bis­(piperazin-1-ium)cobalt(II) bis­(sulfate) dihydrate
Source: Acta Crystallogr Sect E Struct Rep Online. 2013 Nov 9;69(Pt 12):m649–50. doi: 10.1107/S1600536813030365 (PMC3884988; doi:10.1107/S1600536813030365)
Supplement: Supplementary file 2 [file e-69-0m649-Isup2.hkl]

#
# h,k,l, Fc-squared, Fo-squared, sigma(Fo-squared) and status flag
#
data_I
_shelx_title ' cad4 in P b c a'
_shelx_refln_list_code          4
_shelx_F_calc_maximum      224.55
_exptl_crystal_F_000      1124.00
_reflns_d_resolution_high  0.5981
 
loop_
 _symmetry_equiv_pos_as_xyz
 'x, y, z'
 '-x+1/2, -y, z+1/2'
 'x+1/2, -y+1/2, -z'
 '-x, y+1/2, -z+1/2'
 '-x, -y, -z'
 'x-1/2, y, -z-1/2'
 '-x-1/2, y-1/2, z'
 'x, -y-1/2, z-1/2'
 
_cell_length_a    12.1866
_cell_length_b    12.9804
_cell_length_c    13.4368
_cell_angle_alpha  90.000
_cell_angle_beta   90.000
_cell_angle_gamma  90.000
 
_shelx_F_squared_multiplier     1.000
 
loop_
 _refln_index_h
 _refln_index_k
 _refln_index_l
 _refln_F_squared_calc
 _refln_F_squared_meas
 _refln_F_squared_sigma
 _refln_observed_status
   2   0   0    22074.19    21413.05    114.50 o
   4   0   0    15191.44    15418.02     78.88 o
   6   0   0    18984.64    18235.53    106.72 o
   8   0   0      159.21      158.27     13.79 o
  10   0   0     1413.64     1361.19     31.31 o
  12   0   0    12697.35    12328.75    117.60 o
  14   0   0      179.41      122.59     21.44 o
  16   0   0       22.19       27.39     22.08 o
  18   0   0      761.56      759.92     42.26 o
  20   0   0       94.92      101.34     32.45 o
   2   1   0    16137.00    16897.67    135.37 o
   4   1   0    27633.28    27358.16    402.07 o
   6   1   0      173.06      200.08     19.70 o
   8   1   0     4014.72     3884.14     59.81 o
  10   1   0     2001.52     1905.43     36.47 o
  12   1   0      375.06      345.68     17.38 o
  14   1   0      717.01      689.97     22.34 o
  16   1   0      255.25      232.71     21.76 o
  18   1   0       36.31       22.33     27.45 o
  20   1   0      184.82      202.42     24.21 o
   0   2   0     9607.21     8006.63     70.09 o
   2   2   0    50422.82    45519.49    270.93 o
   4   2   0     2909.38     2672.54     32.99 o
   6   2   0     9662.04    10050.34     57.79 o
   8   2   0     1127.98     1120.55     32.64 o
  10   2   0    11095.53    10317.15    205.21 o
  12   2   0      979.00      893.16     28.47 o
  14   2   0     1119.72     1109.24     26.22 o
  16   2   0      584.39      527.29     61.96 o
  18   2   0       53.43       47.61     20.16 o
  20   2   0        8.64        6.76     25.70 o
   2   3   0     1102.88     1098.29     13.92 o
   4   3   0     5011.92     4979.36     43.58 o
   6   3   0        1.63       -5.25     14.30 o
   8   3   0       31.42        5.19     17.90 o
  10   3   0       36.30       -3.29     24.61 o
  12   3   0      223.83      200.65     21.25 o
  14   3   0        0.05      -29.23     29.48 o
  16   3   0        2.93       -1.90     32.70 o
  18   3   0       20.42       35.17     26.25 o
  20   3   0        0.50      -45.48     45.48 o
   0   4   0     4566.53     4820.83     43.02 o
   2   4   0      283.05      237.20      8.89 o
   4   4   0     1570.94     1414.89     21.13 o
   6   4   0     5366.27     5088.86     48.58 o
   8   4   0     2788.21     2564.10     36.88 o
  10   4   0     2089.36     2078.09     38.40 o
  12   4   0     1588.31     1536.73     39.22 o
  14   4   0      725.18      689.07     31.57 o
  16   4   0      721.75      682.18     35.68 o
  18   4   0      195.94      222.92     32.20 o
  20   4   0       67.20       26.38     43.65 o
   2   5   0     4136.91     4466.69     35.01 o
   4   5   0       70.25       63.45     10.06 o
   6   5   0      850.50      927.81     21.82 o
   8   5   0        2.13       17.14     17.90 o
  10   5   0       34.34       15.18     16.07 o
  12   5   0      599.93      631.25     28.40 o
  14   5   0       30.90      -11.77     31.57 o
  16   5   0       54.75       23.79     36.63 o
  18   5   0       79.90       68.26     28.85 o
   0   6   0    35286.59    32025.16    135.50 o
   2   6   0     2547.09     2442.23     26.09 o
   4   6   0     2345.28     2096.94     28.72 o
   6   6   0      597.79      525.04     19.23 o
   8   6   0      150.55      148.91     16.07 o
  10   6   0     1287.33     1164.90     31.57 o
  12   6   0     1853.49     1867.06     43.14 o
  14   6   0      483.60      510.68     29.73 o
  16   6   0       31.32      -24.35     37.83 o
  18   6   0      878.82      862.52     43.14 o
   2   7   0     8039.37     8195.62     87.14 o
   4   7   0     1451.64     1323.55     25.18 o
   6   7   0      133.91       86.85     14.11 o
   8   7   0     1496.59     1411.48     31.82 o
  10   7   0     1105.57     1022.19     31.69 o
  12   7   0        4.03      -10.63     19.17 o
  14   7   0     1748.94     1731.69     47.25 o
  16   7   0       51.96       33.34     37.39 o
  18   7   0       12.60       24.16     39.09 o
   0   8   0     3014.05     3177.01     36.37 o
   2   8   0     6669.49     6143.78     44.33 o
   4   8   0      861.64      760.24     21.70 o
   6   8   0       38.50       40.23     13.92 o
   8   8   0     1090.84      996.13     28.72 o
  10   8   0     2074.13     1937.85     42.45 o
  12   8   0        1.61       27.01     29.10 o
  14   8   0      987.82      954.94     38.78 o
  16   8   0      361.66      329.89     32.77 o
  18   8   0        4.58      -14.87     40.30 o
   2   9   0      219.37      221.36     10.78 o
   4   9   0      448.09      429.78     18.85 o
   6   9   0      750.55      739.04     25.30 o
   8   9   0       54.07       50.92     17.84 o
  10   9   0       51.98       34.48     19.23 o
  12   9   0      261.68      268.97     26.76 o
  14   9   0      288.86      216.79     31.25 o
  16   9   0      107.60        2.21     41.18 o
  18   9   0        0.05      -40.74     40.74 o
   0  10   0       25.42       15.94     11.89 o
   2  10   0     1479.49     1409.61     21.20 o
   4  10   0     2097.92     1929.37     35.93 o
   6  10   0       16.26        4.74     21.57 o
   8  10   0     1647.09     1615.36     37.58 o
  10  10   0     1229.22     1261.37     37.77 o
  12  10   0      414.74      359.75     28.72 o
  14  10   0      498.51      559.83     33.40 o
  16  10   0      386.56      376.64     36.06 o
  18  10   0       36.88       15.75     42.26 o
   2  11   0      513.65      453.95     14.98 o
   4  11   0     1511.12     1412.43     33.84 o
   6  11   0       37.73       62.25     15.94 o
   8  11   0      178.64      188.51     21.57 o
  10  11   0      249.67      209.89     24.86 o
  12  11   0       16.24       22.14     23.28 o
  14  11   0       45.49       74.58     27.20 o
  16  11   0       10.13       14.36     40.61 o
   0  12   0     7424.05     7022.66     69.46 o
   2  12   0     1097.79     1087.66     25.84 o
   4  12   0      591.90      549.71     24.67 o
   6  12   0     2919.19     2884.51     49.85 o
   8  12   0      225.75      220.96     23.22 o
  10  12   0       13.32       31.88     19.74 o
  12  12   0      676.99      702.04     37.32 o
  14  12   0      193.70      195.85     29.86 o
  16  12   0        4.61       12.46     40.86 o
   2  13   0      618.60      634.28     30.81 o
   4  13   0      641.27      592.92     28.15 o
   6  13   0       36.54        4.55     27.52 o
   8  13   0      700.44      746.38     32.32 o
  10  13   0      135.07      122.02     25.18 o
  12  13   0      187.10      185.85     28.28 o
  14  13   0      150.97      191.55     28.78 o
  16  13   0       94.77       85.65     31.76 o
   0  14   0       52.31       55.60     18.47 o
   2  14   0     2079.97     2030.01     31.82 o
   4  14   0     3022.95     3017.41     55.10 o
   6  14   0       62.79       67.94     19.93 o
   8  14   0      999.27     1078.30     39.09 o
  10  14   0     1040.68     1026.93     42.64 o
  12  14   0        9.87        0.00     35.80 o
  14  14   0      114.59      139.74     30.93 o
   2  15   0      909.55     1025.44     24.74 o
   4  15   0       64.12      -16.64     31.69 o
   6  15   0      359.87      342.80     29.54 o
   8  15   0      376.83      394.92     32.01 o
  10  15   0       42.83       66.74     25.37 o
  12  15   0        1.18       -4.62     38.08 o
  14  15   0       33.29       56.17     30.68 o
   0  16   0      180.80      215.39     25.56 o
   2  16   0      289.52      345.22     19.14 o
   4  16   0      512.90      497.90     31.00 o
   6  16   0      942.47     1047.43     40.99 o
   8  16   0      192.28      163.46     27.96 o
  10  16   0      476.04      496.32     36.44 o
  12  16   0      162.74      127.78     32.70 o
   2  17   0       23.23       21.19     18.27 o
   4  17   0       49.22       13.66     36.12 o
   6  17   0       38.61        6.14     35.68 o
   8  17   0       87.96      145.43     26.95 o
  10  17   0        0.11      -41.69     41.69 o
  12  17   0       12.08       23.15     39.09 o
   0  18   0     1017.31     1078.61     43.84 o
   2  18   0       42.54       15.30     20.95 o
   4  18   0      102.98       76.73     27.52 o
   6  18   0      671.61      683.31     39.66 o
   8  18   0      171.24      236.08     32.58 o
  10  18   0       21.56        3.80     29.73 o
   2  19   0      295.15      318.64     39.13 o
   4  19   0       73.27       90.52     29.23 o
   6  19   0       11.37       33.02     26.25 o
   8  19   0      226.02      192.05     34.10 o
   0  20   0       13.50      -11.77     37.39 o
   2  20   0      462.69      498.27     26.79 o
   4  20   0      341.09      320.66     35.04 o
   6  20   0        6.86       35.36     38.27 o
   2  21   0      108.00      120.02     22.85 o
   4  21   0        0.52      -42.89     42.89 o
   1   1   1     8007.69     8468.48     74.28 o
   2   1   1     1444.71     1638.40     10.00 o
   3   1   1    13877.46    15299.20    233.10 o
   4   1   1     5306.32     5933.72     47.49 o
   5   1   1     6244.79     6825.95     30.39 o
   6   1   1        4.49       13.06      8.68 o
   7   1   1     4365.05     4725.33     35.75 o
   8   1   1      235.12      250.06      7.91 o
   9   1   1     3967.50     4052.51     37.34 o
  10   1   1      221.27      243.60      9.47 o
  11   1   1      809.08      850.08     14.42 o
  12   1   1        6.21       20.19      9.83 o
  13   1   1      518.50      506.05     13.56 o
  14   1   1       59.16       53.77     11.37 o
  15   1   1      489.08      523.27     15.35 o
  16   1   1       36.98       -3.97     19.77 o
  17   1   1      209.70      212.95     14.97 o
  18   1   1        5.25        9.60     16.59 o
  19   1   1      120.75      112.17     15.60 o
  20   1   1        0.33       35.10     17.37 o
   0   2   1        0.42       47.09     13.31 o
   1   2   1    11075.62    11967.12     87.37 o
   2   2   1    25357.26    25572.65    136.67 o
   3   2   1     4237.44     4414.54     31.14 o
   4   2   1        5.69       74.13     33.88 o
   5   2   1      130.68       82.56      4.83 o
   6   2   1     1240.82     1277.64     14.20 o
   7   2   1     2691.15     2750.76     28.65 o
   8   2   1       70.88       84.78      6.62 o
   9   2   1       28.37       28.32      7.56 o
  10   2   1     1416.93     1423.93     30.34 o
  11   2   1     1302.21     1267.37     21.17 o
  12   2   1        6.70       11.21     14.37 o
  13   2   1       27.56       40.18     10.63 o
  14   2   1      201.86      186.26     12.09 o
  15   2   1       40.94       35.15     18.85 o
  16   2   1       17.51       -3.52     14.15 o
  17   2   1      336.92      374.93     23.07 o
  18   2   1       91.24       96.10     19.95 o
  19   2   1       11.20      -18.58     18.58 o
  20   2   1       11.55       11.98     21.16 o
   1   3   1    23712.79    23999.62    247.24 o
   2   3   1    17621.17    17428.92    111.25 o
   3   3   1      410.42      360.43      8.03 o
   4   3   1     1323.99     1580.93     45.55 o
   5   3   1    10610.10    10074.80    139.64 o
   6   3   1       89.06      130.27     12.68 o
   7   3   1    10483.63    10121.46    119.43 o
   8   3   1      119.43      132.45      9.35 o
   9   3   1      201.27      169.80     27.23 o
  10   3   1      767.29      826.98     19.52 o
  11   3   1     1733.45     1717.18     31.44 o
  12   3   1      437.88      422.92     17.37 o
  13   3   1     3835.96     3706.46     41.72 o
  14   3   1      286.26      279.09     18.11 o
  15   3   1       27.29       29.20     23.09 o
  16   3   1        4.59       -2.72     23.03 o
  17   3   1      507.74      516.35     25.04 o
  18   3   1        0.00      -20.35     36.34 o
  19   3   1      793.27      726.26     32.55 o
  20   3   1       65.33       74.45     38.94 o
   0   4   1    20113.81    19608.04    455.77 o
   1   4   1     9669.85     9257.02     58.90 o
   2   4   1      225.05      258.91      5.12 o
   3   4   1     2595.46     2651.85     26.00 o
   4   4   1     1037.49     1072.71     13.51 o
   5   4   1        6.67       45.01      6.80 o
   6   4   1      272.30      296.09     10.53 o
   7   4   1     4721.06     4613.90     32.34 o
   8   4   1     1122.58     1147.22     20.12 o
   9   4   1     2810.41     2558.32     28.44 o
  10   4   1      111.39      121.37     12.50 o
  11   4   1     1233.25     1095.52     35.80 o
  12   4   1      699.44      646.54     31.85 o
  13   4   1      405.45      404.82     18.65 o
  14   4   1        0.00       -8.95     31.47 o
  15   4   1       92.57       99.33     20.78 o
  16   4   1      278.81      273.83     21.36 o
  17   4   1      265.85      240.29     22.22 o
  18   4   1        0.42      -23.45     26.79 o
  19   4   1       63.59       49.55     25.17 o
  20   4   1        1.18      -14.54     31.70 o
   1   5   1     1753.65     1572.64     10.46 o
   2   5   1        2.77       13.93      4.11 o
   3   5   1     9010.48     8256.87    102.41 o
   4   5   1     2977.05     3020.84     28.78 o
   5   5   1     7969.12     7819.88     80.02 o
   6   5   1      183.59      221.08     10.00 o
   7   5   1     3544.31     3513.54     29.50 o
   8   5   1     1202.08     1041.71     18.94 o
   9   5   1     5717.56     5366.85     40.64 o
  10   5   1       17.22       22.08     12.68 o
  11   5   1     1500.13     1426.39     25.54 o
  12   5   1       72.92       78.97     13.45 o
  13   5   1      152.34      164.43     15.74 o
  14   5   1       11.35       11.58     19.78 o
  15   5   1      740.12      735.78     25.28 o
  16   5   1      102.17       90.07     18.91 o
  17   5   1      209.83      238.13     21.65 o
  18   5   1       33.55       30.65     42.38 o
  19   5   1       15.00       42.80     20.21 o
   0   6   1     1685.69     1740.75     26.32 o
   1   6   1     1445.27     1563.29     13.88 o
   2   6   1     1305.49     1411.84     11.31 o
   3   6   1      679.20      641.66     11.94 o
   4   6   1      957.21     1000.20     21.70 o
   5   6   1      192.44      206.28      9.61 o
   6   6   1        0.73        2.34     11.46 o
   7   6   1      556.23      560.09     14.98 o
   8   6   1      630.33      600.25     16.15 o
   9   6   1       80.02       84.18     19.01 o
  10   6   1      280.72      265.54     14.53 o
  11   6   1      435.43      413.17     16.57 o
  12   6   1       33.63       45.13     25.18 o
  13   6   1        0.01       19.26     18.71 o
  14   6   1        0.06      -21.26     21.26 o
  15   6   1       87.64       87.75     29.29 o
  16   6   1       13.06       37.56     16.70 o
  17   6   1        8.16       26.91     21.22 o
  18   6   1       17.31       18.19     23.09 o
  19   6   1        2.45      -26.18     39.44 o
   1   7   1    10063.72     9524.44     41.28 o
   2   7   1      539.91      582.64     11.70 o
   3   7   1     4599.86     4332.92     51.05 o
   4   7   1       44.85       49.58      7.96 o
   5   7   1     5484.91     5188.36     36.64 o
   6   7   1       82.89       74.73      9.46 o
   7   7   1     1369.75     1307.22     36.25 o
   8   7   1       13.04       -0.10     19.67 o
   9   7   1      893.58      871.61     39.13 o
  10   7   1       25.40        0.18     17.10 o
  11   7   1      786.57      750.35     20.95 o
  12   7   1       39.16       25.99     16.43 o
  13   7   1       93.95       85.02     15.38 o
  14   7   1       11.34      -14.27     22.62 o
  15   7   1      296.14      333.36     20.73 o
  16   7   1        1.03        4.41     28.34 o
  17   7   1      272.18      270.63     23.12 o
  18   7   1        1.72       28.52     23.18 o
  19   7   1       39.01       51.52     21.02 o
   0   8   1     1160.00      993.49     15.70 o
   1   8   1      235.41      244.54      7.13 o
   2   8   1       21.64       17.59      6.60 o
   3   8   1     2283.42     2188.01     53.58 o
   4   8   1      186.06      148.31     10.98 o
   5   8   1       44.34       44.58      9.07 o
   6   8   1       74.73       55.93     10.47 o
   7   8   1     1481.25     1356.22     21.93 o
   8   8   1       12.02       30.79     12.78 o
   9   8   1       45.94       68.76     12.43 o
  10   8   1      152.95      159.82     14.85 o
  11   8   1        2.55      -19.10     19.10 o
  12   8   1       30.05       27.45     17.74 o
  13   8   1        9.34       22.68     21.54 o
  14   8   1       26.13        5.14     19.50 o
  15   8   1       26.32      -17.26     24.14 o
  16   8   1       41.75       39.18     18.81 o
  17   8   1      133.94      142.55     27.17 o
  18   8   1       14.17       22.39     27.69 o
   1   9   1     5426.05     5132.69     30.73 o
   2   9   1      578.53      553.89     13.02 o
   3   9   1        3.33       16.83     10.22 o
   4   9   1      478.67      449.19     14.44 o
   5   9   1     2709.80     2549.69     28.09 o
   6   9   1       42.53       39.49     10.55 o
   7   9   1     1827.99     1821.11     87.04 o
   8   9   1      139.57      146.89     13.35 o
   9   9   1        9.44       18.86     13.99 o
  10   9   1      372.49      360.99     18.25 o
  11   9   1     1098.21     1000.22     41.09 o
  12   9   1      163.21      154.92     37.35 o
  13   9   1     1218.26     1202.53     29.29 o
  14   9   1        0.15      -23.84     23.84 o
  15   9   1       32.56       -5.78     26.16 o
  16   9   1       79.31      101.31     20.06 o
  17   9   1      236.65      269.90     23.67 o
  18   9   1        0.22       32.51     22.69 o
   0  10   1      264.21      292.24     12.54 o
   1  10   1     1578.55     1524.67     15.62 o
   2  10   1     1061.91     1009.37     13.38 o
   3  10   1      258.89      291.29     35.17 o
   4  10   1      121.11      160.36     11.72 o
   5  10   1     2396.13     2383.61     28.85 o
   6  10   1        6.54       31.34     10.52 o
   7  10   1     1997.41     1910.22     27.86 o
   8  10   1       98.67       78.13     13.17 o
   9  10   1        7.33       21.94     14.14 o
  10  10   1       41.73       32.00     16.48 o
  11  10   1      705.90      679.86     22.85 o
  12  10   1      186.96      174.22     17.96 o
  13  10   1       74.03       53.84     26.73 o
  14  10   1       15.96       18.56     24.27 o
  15  10   1        0.19      -14.36     26.50 o
  16  10   1       33.73       33.75     41.34 o
  17  10   1      269.92      272.64     24.79 o
  18  10   1        2.34       42.51     23.34 o
   1  11   1        4.32       18.31      9.31 o
   2  11   1      156.93      165.61      8.54 o
   3  11   1     2360.54     2306.26     28.96 o
   4  11   1        6.09       -2.89     12.05 o
   5  11   1      183.09      165.85     13.50 o
   6  11   1       29.02       34.66     13.73 o
   7  11   1      174.94      168.85     14.89 o
   8  11   1       97.32       96.10     14.11 o
   9  11   1     2763.67     2675.61     53.33 o
  10  11   1       10.06       -3.06     20.34 o
  11  11   1      674.67      694.08     23.59 o
  12  11   1       46.39       44.09     16.30 o
  13  11   1       79.70       59.33     18.19 o
  14  11   1      152.25      141.45     19.79 o
  15  11   1      654.50      657.26     59.62 o
  16  11   1        1.10      -18.06     28.99 o
  17  11   1       53.38       62.63     90.71 o
   0  12   1       19.41       23.56     20.62 o
   1  12   1        0.35        2.63      9.81 o
   2  12   1      232.65      222.65     19.61 o
   3  12   1       44.65       46.42     18.91 o
   4  12   1       95.26       91.72     27.07 o
   5  12   1       21.64       26.43     14.22 o
   6  12   1       12.85       41.79     12.41 o
   7  12   1       40.98       34.69     13.17 o
   8  12   1        1.15        0.14     19.26 o
   9  12   1        7.25       23.89     15.76 o
  10  12   1       27.03       43.80     14.70 o
  11  12   1       92.79      130.51     34.82 o
  12  12   1        0.58       14.98     21.79 o
  13  12   1        0.00        1.94     22.43 o
  14  12   1       16.76       -7.74     27.26 o
  15  12   1       24.56      -21.22     29.32 o
  16  12   1        6.92      -13.83     77.59 o
   1  13   1     1056.91     1059.34     16.39 o
   2  13   1      153.90      121.37     10.06 o
   3  13   1     2166.23     2021.39     30.66 o
   4  13   1        2.34        4.92     18.33 o
   5  13   1      422.34      428.89     18.13 o
   6  13   1        1.21        3.82     15.24 o
   7  13   1      106.46       89.85     15.03 o
   8  13   1       13.47       20.83     15.86 o
   9  13   1      512.04      475.95     24.73 o
  10  13   1        0.13       23.78     17.32 o
  11  13   1       92.56      112.95     17.66 o
  12  13   1        2.12      -25.31     25.31 o
  13  13   1       65.99       47.36     21.19 o
  14  13   1        8.62        4.99     26.11 o
  15  13   1      119.62      104.06     21.80 o
  16  13   1        2.97       -2.01     41.81 o
   0  14   1      245.52      240.98     15.72 o
   1  14   1        3.04       10.01     13.71 o
   2  14   1       17.73       16.57     11.75 o
   3  14   1      145.57      139.16     15.36 o
   4  14   1        7.24       12.56     18.87 o
   5  14   1      161.77      154.26     15.83 o
   6  14   1       83.81       69.11     14.94 o
   7  14   1      105.12      115.93     16.11 o
   8  14   1       24.67       13.55     18.38 o
   9  14   1       31.59       41.89     30.96 o
  10  14   1       92.98       84.77     18.74 o
  11  14   1        9.49       10.70     18.30 o
  12  14   1       10.51        4.71     20.72 o
  13  14   1        0.26       50.74     47.95 o
  14  14   1        4.02       -7.49     26.18 o
  15  14   1       32.18       39.22     24.11 o
   1  15   1     1071.34      999.13     22.65 o
   2  15   1      191.23      213.61     12.13 o
   3  15   1      241.11      225.00     17.62 o
   4  15   1       12.28       26.20     39.69 o
   5  15   1      477.96      488.76     21.41 o
   6  15   1        7.51       -1.06     17.39 o
   7  15   1      927.16      945.71     40.74 o
   8  15   1       87.20       86.62     18.09 o
   9  15   1       50.57       81.54     26.88 o
  10  15   1       12.65      -20.06     26.10 o
  11  15   1      108.39       74.16     19.86 o
  12  15   1       30.33       58.19     18.61 o
  13  15   1      334.57      359.10     25.35 o
  14  15   1       62.07       43.04     65.88 o
   0  16   1      144.00      174.66     36.18 o
   1  16   1      158.45      193.82     12.20 o
   2  16   1      130.61      130.48     12.30 o
   3  16   1       61.98       33.93     19.68 o
   4  16   1       27.42       36.89     18.98 o
   5  16   1      459.42      452.52     23.01 o
   6  16   1      182.62      215.55     18.94 o
   7  16   1      230.25      244.19     20.84 o
   8  16   1        9.41      -47.06     47.06 o
   9  16   1        3.28        4.58     20.58 o
  10  16   1       44.00       23.65     30.68 o
  11  16   1       85.96      103.63     19.57 o
  12  16   1       43.63       53.66     21.02 o
  13  16   1       33.48        2.74     30.11 o
   1  17   1       13.85        3.67     17.65 o
   2  17   1      110.63      101.78     13.08 o
   3  17   1     1547.69     1675.92     34.46 o
   4  17   1      164.26      137.40     20.04 o
   5  17   1       54.95       -1.73     25.44 o
   6  17   1        0.58      -20.59     24.31 o
   7  17   1       55.26       33.54     21.11 o
   8  17   1       67.86       55.74     30.24 o
   9  17   1     1171.27     1287.85     41.69 o
  10  17   1       58.77       36.95     24.21 o
  11  17   1      126.78      118.39     22.50 o
  12  17   1       15.17       14.93     25.05 o
   0  18   1      225.63      249.51     44.28 o
   1  18   1      103.02      115.58     13.59 o
   2  18   1        3.15        9.09     15.16 o
   3  18   1        0.12       10.13     30.08 o
   4  18   1       71.79       62.09     29.10 o
   5  18   1      205.51      280.24     21.43 o
   6  18   1        0.11       -2.17     25.17 o
   7  18   1       68.98      107.58     20.46 o
   8  18   1       89.57       77.97     21.06 o
   9  18   1       30.30       41.04     23.92 o
  10  18   1        5.72      -21.43     28.47 o
  11  18   1       96.44       98.45     43.74 o
   1  19   1      476.72      500.63     22.70 o
   2  19   1        0.59       12.24     16.61 o
   3  19   1      352.87      333.60     24.22 o
   4  19   1       15.08       -0.76     22.68 o
   5  19   1      246.41      305.85     74.55 o
   6  19   1        0.60      -15.73     22.40 o
   7  19   1      127.13      138.78     22.23 o
   8  19   1       26.75       35.08     20.80 o
   9  19   1       95.80      147.69     21.57 o
   0  20   1       17.62       46.20     24.10 o
   1  20   1       26.43       20.14     19.79 o
   2  20   1       17.66       32.21     15.94 o
   3  20   1        2.01       22.41     22.56 o
   4  20   1        4.78      -21.63     29.97 o
   5  20   1       55.77       42.37     25.02 o
   6  20   1        0.95       32.37     22.24 o
   7  20   1        9.40        2.46     28.48 o
   1  21   1      273.35      315.70     17.70 o
   2  21   1        5.31       15.34     18.25 o
   3  21   1       40.99       82.18     20.68 o
   4  21   1       16.70       50.09     22.85 o
   5  21   1      167.06      190.89     23.59 o
   0   0   2    30127.17    32291.83     53.68 o
   1   0   2    14316.33    16593.43    111.28 o
   2   0   2       53.82       56.91      3.44 o
   3   0   2     7343.35     7683.28     37.13 o
   4   0   2    16000.27    17708.47    260.24 o
   5   0   2     3498.19     3577.85     36.06 o
   6   0   2    17316.51    18206.64    143.69 o
   7   0   2    25403.84    26219.06    131.51 o
   8   0   2     2045.37     2186.27     23.35 o
   9   0   2     1437.23     1479.99     21.47 o
  10   0   2      112.78      112.15     11.69 o
  11   0   2      404.27      405.85     16.35 o
  12   0   2     1786.97     1810.55     28.47 o
  13   0   2      544.90      579.82     19.75 o
  14   0   2        3.80      -10.57     20.45 o
  15   0   2       49.04       57.48     17.65 o
  16   0   2       85.58      105.75     34.10 o
  17   0   2      115.30      153.23     19.98 o
  18   0   2      758.82      833.75     30.82 o
  19   0   2      172.53      231.31     24.29 o
  20   0   2      218.59      176.56     25.74 o
   1   1   2     2129.82     2452.82     10.86 o
   2   1   2     5283.27     5591.57     22.36 o
   3   1   2    19532.57    20750.38    267.19 o
   4   1   2      205.51      293.98      5.53 o
   5   1   2      408.24      442.74      6.99 o
   6   1   2       66.20       81.96      5.50 o
   7   1   2     1893.23     1986.60     16.23 o
   8   1   2       80.89       49.31      8.08 o
   9   1   2     3068.21     3171.71     21.21 o
  10   1   2     1103.86     1169.45     15.02 o
  11   1   2      247.10      252.94     10.32 o
  12   1   2      257.87      277.56     10.94 o
  13   1   2      442.76      448.48     13.73 o
  14   1   2       74.94       78.38     10.70 o
  15   1   2      281.93      282.15     13.66 o
  16   1   2       21.89       26.60     15.77 o
  17   1   2        1.06       17.21     16.00 o
  18   1   2        0.05      -17.81     17.81 o
  19   1   2      117.14      144.09     15.97 o
  20   1   2       68.27       65.73     18.05 o
   0   2   2       13.93       35.17      3.54 o
   1   2   2     2959.92     3055.06     15.08 o
   2   2   2      231.19      248.33      3.33 o
   3   2   2     3738.60     4068.95     57.27 o
   4   2   2      924.85      822.33     10.09 o
   5   2   2     4114.58     4120.89     33.13 o
   6   2   2    19204.57    20412.17     83.98 o
   7   2   2       82.85       79.44      5.92 o
   8   2   2     2562.30     2657.49     20.66 o
   9   2   2       10.93       31.70     15.79 o
  10   2   2     3341.71     3362.61     23.61 o
  11   2   2     1440.98     1432.72     24.31 o
  12   2   2      777.25      798.64     15.01 o
  13   2   2        2.21        3.76     12.85 o
  14   2   2      536.78      515.79     15.24 o
  15   2   2       34.80       27.00     13.94 o
  16   2   2      213.54      249.83     14.11 o
  17   2   2      311.35      311.45     16.13 o
  18   2   2      239.40      261.28     16.51 o
  19   2   2        9.18       22.79     16.96 o
  20   2   2       53.12       94.28     21.29 o
   1   3   2     1019.32      955.68     11.62 o
   2   3   2     3678.37     3928.82     37.13 o
   3   3   2       62.79       84.23      5.90 o
   4   3   2     1778.46     1863.72     16.44 o
   5   3   2       39.36       56.96      7.53 o
   6   3   2      139.82      152.45      8.90 o
   7   3   2      321.64      281.74     11.58 o
   8   3   2       33.56       23.21      9.23 o
   9   3   2      126.92      132.49     13.89 o
  10   3   2      281.40      298.49     29.13 o
  11   3   2      117.30      112.65     14.04 o
  12   3   2        4.08       -4.82     17.93 o
  13   3   2       47.96       67.31     14.50 o
  14   3   2       40.26       17.01     39.73 o
  15   3   2       11.06       44.06     18.12 o
  16   3   2        0.59       22.28     23.50 o
  17   3   2        6.93      -26.69     26.69 o
  18   3   2        0.23       -4.95     27.59 o
  19   3   2       16.84       -6.37     29.65 o
  20   3   2        0.50      -34.01     45.17 o
   0   4   2     4274.33     4257.26     26.37 o
   1   4   2      273.21      335.14      5.46 o
   2   4   2      503.22      506.72      6.47 o
   3   4   2     1935.41     2010.62     20.24 o
   4   4   2     6724.39     6474.21    123.07 o
   5   4   2        2.35       13.70      6.64 o
   6   4   2     1548.89     1662.90     19.14 o
   7   4   2      910.42      953.79     16.39 o
   8   4   2     4255.30     4252.67     33.77 o
   9   4   2       11.77       24.67      9.72 o
  10   4   2     2577.44     2584.90     30.84 o
  11   4   2        0.23        6.74     27.58 o
  12   4   2     1880.79     1884.99     40.17 o
  13   4   2        8.65        4.72     23.63 o
  14   4   2      510.63      497.36     44.94 o
  15   4   2       25.49       47.75     15.35 o
  16   4   2      441.97      455.72     36.28 o
  17   4   2       43.00       97.37     18.47 o
  18   4   2      112.72      138.59     21.36 o
  19   4   2        0.42      -29.62     29.62 o
   1   5   2      149.54      226.76      5.42 o
   2   5   2      201.96      227.74      5.64 o
   3   5   2      286.81      267.43      8.61 o
   4   5   2       50.63       83.58      7.37 o
   5   5   2      981.04     1047.99     15.41 o
   6   5   2      198.51      182.58      9.93 o
   7   5   2      134.69      121.83     10.22 o
   8   5   2       47.27       38.56     10.31 o
   9   5   2      254.31      302.46     13.64 o
  10   5   2      187.17      182.07     13.64 o
  11   5   2        1.14      -23.75     29.38 o
  12   5   2      133.21      120.98     15.07 o
  13   5   2      448.25      438.67     20.28 o
  14   5   2       80.37       74.17     16.51 o
  15   5   2      108.13      104.22     18.20 o
  16   5   2       20.95      -13.05     25.70 o
  17   5   2       21.98       22.38     26.86 o
  18   5   2        0.02      -28.48     28.48 o
  19   5   2       91.45      120.45     21.51 o
   0   6   2    25497.25    24452.68    200.27 o
   1   6   2      102.22      138.54      5.42 o
   2   6   2     7402.40     7124.73     83.88 o
   3   6   2     3477.79     3359.55     78.63 o
   4   6   2     2424.55     2323.28     72.15 o
   5   6   2     1058.54     1040.09     23.88 o
   6   6   2    10502.73     9839.18    116.65 o
   7   6   2      493.76      454.35     14.07 o
   8   6   2     1480.75     1423.85     24.20 o
   9   6   2       19.71      -11.05     15.15 o
  10   6   2      192.19      227.57     13.71 o
  11   6   2     1195.94     1096.38     23.88 o
  12   6   2     1397.03     1388.27     26.95 o
  13   6   2       51.69       66.78     14.92 o
  14   6   2      133.50      109.28     16.73 o
  15   6   2       19.05       21.86     42.89 o
  16   6   2        1.09       12.07     24.10 o
  17   6   2      480.18      481.48     48.77 o
  18   6   2      357.38      377.60     26.13 o
  19   6   2        0.67       -2.79     27.61 o
   1   7   2      371.73      359.94      7.44 o
   2   7   2     4767.36     4492.60     24.20 o
   3   7   2      429.54      375.66     10.80 o
   4   7   2     1503.47     1521.44     21.60 o
   5   7   2     1910.65     1805.98     22.80 o
   6   7   2      101.10       88.22     10.63 o
   7   7   2     2073.41     1946.23     24.91 o
   8   7   2     2404.39     2230.39     27.60 o
   9   7   2      586.92      577.39     20.21 o
  10   7   2      598.29      606.41     24.20 o
  11   7   2       11.37       28.56     15.62 o
  12   7   2      408.06      413.04     18.54 o
  13   7   2       89.30      100.95     15.48 o
  14   7   2       34.65       62.93     18.57 o
  15   7   2      183.45      183.24     44.06 o
  16   7   2      218.01      265.86     20.49 o
  17   7   2       14.50       18.71     37.80 o
  18   7   2        0.86      -11.07     38.81 o
  19   7   2       89.36       13.94     34.27 o
   0   8   2        4.88        3.75      8.61 o
   1   8   2     1211.61     1224.96     12.45 o
   2   8   2     5240.45     4946.50     25.59 o
   3   8   2      252.76      252.77     10.73 o
   4   8   2     4987.20     4874.09     88.59 o
   5   8   2      685.33      680.02     16.89 o
   6   8   2     2205.09     2102.53     34.41 o
   7   8   2     2178.39     1981.70     39.92 o
   8   8   2     3903.30     3747.81     76.73 o
   9   8   2       36.44        5.07     17.00 o
  10   8   2     2830.11     2672.01     34.42 o
  11   8   2       46.22       12.85     16.37 o
  12   8   2       42.49       42.15     13.93 o
  13   8   2      402.32      356.57     30.90 o
  14   8   2      302.22      269.55     23.82 o
  15   8   2       46.50       62.18     16.95 o
  16   8   2      173.77      138.37     20.62 o
  17   8   2        4.84       46.40     20.27 o
  18   8   2       29.41       49.80     23.12 o
   1   9   2      455.33      466.34      9.44 o
   2   9   2       94.01      101.66      6.80 o
   3   9   2      232.07      273.21     11.90 o
   4   9   2      228.64      240.58     31.57 o
   5   9   2      110.57      129.09     11.43 o
   6   9   2      106.14       93.56     15.31 o
   7   9   2      356.91      321.72     22.65 o
   8   9   2        0.09       23.90     26.73 o
   9   9   2      501.96      483.43     17.78 o
  10   9   2       11.10       26.78     12.97 o
  11   9   2       16.54       17.20     13.90 o
  12   9   2        9.67       20.33     19.58 o
  13   9   2        5.58       10.09     17.43 o
  14   9   2        1.85        0.42     19.59 o
  15   9   2       27.51       51.18     17.08 o
  16   9   2        8.46        1.26     27.39 o
  17   9   2        1.22      -28.91     28.91 o
  18   9   2       14.81      -16.26     30.82 o
   0  10   2     1924.71     1690.18     23.15 o
   1  10   2      295.84      260.75      8.79 o
   2  10   2      935.10      929.74     12.92 o
   3  10   2      372.32      340.58     14.02 o
   4  10   2     3290.19     3061.10     31.49 o
   5  10   2       95.36       87.93     11.84 o
   6  10   2      435.23      469.17     21.79 o
   7  10   2      717.86      663.53     35.58 o
   8  10   2     1887.78     1836.65     28.89 o
   9  10   2        1.19       -7.08     19.63 o
  10  10   2      712.52      713.71     22.79 o
  11  10   2        0.28       23.88     34.60 o
  12  10   2      582.12      559.62     23.03 o
  13  10   2       35.64       44.01     15.62 o
  14  10   2      341.05      373.51     22.45 o
  15  10   2       18.34        7.70     24.53 o
  16  10   2      446.31      392.45     25.79 o
  17  10   2        0.39      -28.59     28.59 o
   1  11   2      193.54      175.09      8.61 o
   2  11   2        9.41       22.60      9.22 o
   3  11   2     1785.81     1662.46     25.27 o
   4  11   2      162.52      161.39     13.01 o
   5  11   2      254.65      222.74     13.93 o
   6  11   2      153.83      155.45     13.87 o
   7  11   2      271.66      244.49     15.98 o
   8  11   2        7.35       28.81     21.32 o
   9  11   2      397.26      378.45     19.14 o
  10  11   2       26.26        5.78     20.28 o
  11  11   2       99.91       86.05     16.74 o
  12  11   2        6.11       -0.94     23.12 o
  13  11   2       65.11       54.77     33.05 o
  14  11   2        1.68      -26.76     26.76 o
  15  11   2       59.97       66.96     20.02 o
  16  11   2        0.12       11.72     26.80 o
  17  11   2        0.81      -10.28     29.05 o
   0  12   2     1287.14     1197.56     25.87 o
   1  12   2      472.24      449.42     11.80 o
   2  12   2     2048.78     1959.46     28.25 o
   3  12   2      446.99      446.84     16.85 o
   4  12   2      486.38      441.37     17.76 o
   5  12   2      727.67      724.19     20.68 o
   6  12   2     2147.72     2091.44     31.13 o
   7  12   2      978.10      904.55     23.48 o
   8  12   2      411.17      429.89     20.43 o
   9  12   2        5.72      -12.45     19.31 o
  10  12   2      333.20      330.71     19.21 o
  11  12   2      211.54      205.89     18.91 o
  12  12   2      200.32      198.94     18.92 o
  13  12   2       45.49       41.74     30.08 o
  14  12   2      210.68      237.57     22.16 o
  15  12   2       60.82      -34.81     37.58 o
  16  12   2       20.22       16.46     25.02 o
   1  13   2       48.34       23.28     10.40 o
   2  13   2      728.12      714.79     14.55 o
   3  13   2      700.64      709.04     20.73 o
   4  13   2       14.38       -0.03     18.83 o
   5  13   2       16.72       16.47     14.94 o
   6  13   2       69.59       73.58     13.55 o
   7  13   2      109.57      139.88     15.67 o
   8  13   2      331.38      315.51     22.96 o
   9  13   2      401.03      398.03     20.31 o
  10  13   2       43.16       36.01     18.99 o
  11  13   2        5.33      -20.14     24.82 o
  12  13   2       27.74       19.78     25.75 o
  13  13   2      107.57      158.43     25.18 o
  14  13   2       53.97       60.88     41.62 o
  15  13   2      112.31      132.33     21.92 o
  16  13   2       10.35       -2.59     30.79 o
   0  14   2      232.37      249.09     24.39 o
   1  14   2       24.33       13.56     14.41 o
   2  14   2      927.38      891.00     35.78 o
   3  14   2        7.96       31.67     15.58 o
   4  14   2     1535.56     1599.59     29.32 o
   5  14   2      737.85      758.07     22.83 o
   6  14   2       20.53       24.04     13.59 o
   7  14   2       93.46      139.11     15.12 o
   8  14   2      767.45      800.90     25.61 o
   9  14   2       18.33       15.34     19.61 o
  10  14   2      582.69      573.55     29.41 o
  11  14   2      182.42      226.74     20.35 o
  12  14   2       29.36        2.34     27.16 o
  13  14   2        0.05       11.72     26.57 o
  14  14   2       72.80       72.11     28.34 o
  15  14   2        0.05       14.41     23.43 o
   1  15   2      749.77      723.47     16.48 o
   2  15   2       41.93       25.27     13.18 o
   3  15   2        0.02        4.53     20.21 o
   4  15   2       37.73       27.26     17.47 o
   5  15   2      195.52      215.22     18.40 o
   6  15   2        6.30       29.95     17.92 o
   7  15   2       34.41       29.31     18.93 o
   8  15   2       82.01      102.62     17.67 o
   9  15   2      173.90      178.60     24.83 o
  10  15   2        1.46      -22.25     25.65 o
  11  15   2       12.89       14.04     25.14 o
  12  15   2        5.99       27.74     26.41 o
  13  15   2       22.85      -23.06     27.97 o
  14  15   2        0.01      -28.91     28.91 o
   0  16   2      524.02      485.59     37.95 o
   1  16   2      107.30      108.06     12.17 o
   2  16   2      493.65      516.00     15.81 o
   3  16   2        5.94       -5.21     22.01 o
   4  16   2      242.46      264.88     33.08 o
   5  16   2       14.26       16.38     23.08 o
   6  16   2       71.31       99.37     17.53 o
   7  16   2       16.81       11.66     24.14 o
   8  16   2      104.95       76.93     18.91 o
   9  16   2       32.09        4.31     25.74 o
  10  16   2      234.16      265.55     23.10 o
  11  16   2        0.00      -26.24     26.24 o
  12  16   2      147.29      151.01     22.18 o
  13  16   2       67.00       60.87     22.70 o
   1  17   2       48.56       19.85     13.47 o
   2  17   2        7.78       -0.69     14.47 o
   3  17   2        2.23      -23.71     23.71 o
   4  17   2       36.65       32.54     24.16 o
   5  17   2        0.49      -23.79     23.79 o
   6  17   2       27.16       -2.34     26.88 o
   7  17   2       69.29       57.67     20.21 o
   8  17   2        3.95       27.61     19.63 o
   9  17   2        3.50       43.73     37.80 o
  10  17   2       15.90       11.79     27.33 o
  11  17   2        0.09       14.84     25.94 o
  12  17   2        1.11      -23.86     28.80 o
   0  18   2      279.93      330.70     22.19 o
   1  18   2      111.73      129.09     14.06 o
   2  18   2      149.19      161.40     14.53 o
   3  18   2       11.07        4.31     24.35 o
   4  18   2       92.32      123.20     19.19 o
   5  18   2      227.95      255.49     23.53 o
   6  18   2      329.86      355.43     25.33 o
   7  18   2       96.97      109.06     19.75 o
   8  18   2      121.50      153.24     22.02 o
   9  18   2        2.83      -50.27     57.91 o
  10  18   2       82.17       48.69     43.65 o
  11  18   2       40.92       52.82     34.25 o
   1  19   2      164.00      175.57     14.90 o
   2  19   2       43.24       46.36     24.29 o
   3  19   2      137.85       98.46     21.60 o
   4  19   2        0.03       -1.14     28.22 o
   5  19   2       62.27       75.35     20.10 o
   6  19   2       15.77       21.83     22.53 o
   7  19   2       57.42       84.04     19.90 o
   8  19   2       63.17       86.18     21.11 o
   9  19   2      120.46      113.83     27.83 o
   0  20   2       39.44        1.22     29.22 o
   1  20   2       55.10       56.81     17.50 o
   2  20   2      199.09      235.44     16.49 o
   3  20   2        0.03       -3.55     27.40 o
   4  20   2      294.80      378.70     24.85 o
   5  20   2      108.67      102.13     26.92 o
   6  20   2       37.09       48.56     24.69 o
   7  20   2       27.10       34.08     29.27 o
   1  21   2        0.00        2.41     19.96 o
   2  21   2        5.42       24.95     24.67 o
   3  21   2       33.90       19.90     25.36 o
   4  21   2       16.27       17.59     28.19 o
   1   1   3    18756.28    20148.74    114.40 o
   2   1   3     7415.95     7921.33     18.84 o
   3   1   3      277.45      244.39      5.06 o
   4   1   3     4090.79     4527.72     27.23 o
   5   1   3     8983.39     9304.02     90.82 o
   6   1   3      234.20      256.86      6.84 o
   7   1   3     5130.18     5280.36     43.81 o
   8   1   3     1490.51     1569.10     14.80 o
   9   1   3      532.04      521.19     10.97 o
  10   1   3      926.98      976.50     14.29 o
  11   1   3     2236.79     2336.45     21.43 o
  12   1   3       16.74       17.97     20.99 o
  13   1   3      822.97      851.51     16.42 o
  14   1   3      128.02      140.88     11.43 o
  15   1   3      122.29      128.71     12.32 o
  16   1   3       61.75       42.64     22.63 o
  17   1   3      207.99      242.24     19.53 o
  18   1   3        1.70       -0.24     22.01 o
  19   1   3      140.70      174.12     25.17 o
  20   1   3       66.89       76.11     25.02 o
   0   2   3    42298.75    44547.00    390.24 o
   1   2   3     1390.72     1547.79     10.35 o
   2   2   3     2410.33     2410.92     11.52 o
   3   2   3      155.09      199.88      4.97 o
   4   2   3     1889.22     1922.91     16.44 o
   5   2   3    16519.05    18104.52    142.54 o
   6   2   3      683.91      646.12      9.15 o
   7   2   3       73.53       96.48     10.39 o
   8   2   3     1994.94     2089.38     19.90 o
   9   2   3     2278.17     2386.49     20.87 o
  10   2   3     2033.15     2062.79     19.37 o
  11   2   3       15.14       19.31     11.05 o
  12   2   3      740.58      799.35     21.98 o
  13   2   3        1.81       13.18     12.16 o
  14   2   3      125.01      162.22     11.77 o
  15   2   3       40.76       41.31     13.32 o
  16   2   3      215.93      225.56     14.47 o
  17   2   3       30.45       42.20     14.18 o
  18   2   3       99.15      120.41     16.37 o
  19   2   3        6.40       12.58     21.22 o
  20   2   3        3.39       18.28     16.88 o
   1   3   3     7050.92     7469.60     36.54 o
   2   3   3      243.09      202.86      4.88 o
   3   3   3      411.34      420.05      9.08 o
   4   3   3     6998.15     7327.62     46.43 o
   5   3   3     3809.63     3793.67     88.31 o
   6   3   3     1350.42     1525.52     22.01 o
   7   3   3     1215.97     1126.99     33.08 o
   8   3   3     1732.03     1776.17     70.09 o
   9   3   3     1389.73     1485.72     22.50 o
  10   3   3      240.28      253.11     25.18 o
  11   3   3     2130.90     2203.71     30.46 o
  12   3   3      114.49      121.74     14.42 o
  13   3   3     1293.56     1313.54     27.44 o
  14   3   3      670.77      643.51     23.37 o
  15   3   3      206.61      235.18     26.35 o
  16   3   3      110.44      117.22     18.61 o
  17   3   3      314.45      289.66     23.07 o
  18   3   3      118.52      131.99     21.22 o
  19   3   3      145.01      190.99     28.02 o
   0   4   3    20618.02    21225.50    701.28 o
   1   4   3    20417.38    21937.74    288.96 o
   2   4   3     2436.24     2776.52     13.81 o
   3   4   3       10.60       13.25      6.49 o
   4   4   3      982.52     1173.11     15.16 o
   5   4   3     2897.70     3050.42     82.68 o
   6   4   3      632.89      673.03     13.66 o
   7   4   3      282.97      319.16     11.94 o
   8   4   3        9.10       -0.96     13.15 o
   9   4   3      123.70      119.30     12.01 o
  10   4   3     2488.26     2553.06     30.60 o
  11   4   3     1670.75     1545.40     26.42 o
  12   4   3      421.14      413.73     18.88 o
  13   4   3        0.12      -14.60     20.04 o
  14   4   3        1.95      -20.25     21.39 o
  15   4   3      260.91      250.25     25.84 o
  16   4   3      182.22      208.02     19.93 o
  17   4   3       30.73       14.26     27.72 o
  18   4   3      180.45      211.53     21.74 o
  19   4   3       23.06        3.24     31.00 o
   1   5   3     7032.73     6938.32     36.14 o
   2   5   3     3543.68     3766.50     25.65 o
   3   5   3     1150.30     1117.00     14.83 o
   4   5   3       41.56       67.44      7.54 o
   5   5   3     1841.09     1771.35     27.33 o
   6   5   3        0.32       15.64      7.91 o
   7   5   3     3896.70     3973.56     32.23 o
   8   5   3      510.33      505.53     15.21 o
   9   5   3     1685.68     1732.74     68.95 o
  10   5   3      950.12      897.43     21.16 o
  11   5   3     2028.51     2033.50     40.01 o
  12   5   3      334.85      326.06     17.80 o
  13   5   3     1124.59     1150.28     92.01 o
  14   5   3      194.61      176.08     17.72 o
  15   5   3      169.08      186.02     18.53 o
  16   5   3       64.01       63.33     18.88 o
  17   5   3       58.85      100.21     24.26 o
  18   5   3       35.86       11.96     31.05 o
  19   5   3      106.97      118.10     21.83 o
   0   6   3      388.56      339.20     10.15 o
   1   6   3      551.13      559.05      8.22 o
   2   6   3     3016.87     3203.48     39.19 o
   3   6   3     1091.20     1109.02     24.70 o
   4   6   3      129.05      138.19      9.58 o
   5   6   3     2627.13     2571.81     24.69 o
   6   6   3      500.48      480.83     14.14 o
   7   6   3      960.27      969.13     44.63 o
   8   6   3       15.44       21.42     29.19 o
   9   6   3      243.64      235.71     17.02 o
  10   6   3       12.23        4.60     17.59 o
  11   6   3       96.23       76.38     13.66 o
  12   6   3      181.13      178.65     31.12 o
  13   6   3        0.92        7.88     30.49 o
  14   6   3       83.87       70.81     17.24 o
  15   6   3        1.32       -6.71     22.09 o
  16   6   3        0.59       18.88     20.91 o
  17   6   3       96.72       73.85     20.33 o
  18   6   3       17.55        0.14     24.26 o
  19   6   3        0.01       12.55     24.47 o
   1   7   3     6293.52     6180.23     30.24 o
   2   7   3       38.32       41.03      6.19 o
   3   7   3     8552.84     8207.24     51.19 o
   4   7   3       87.67       84.21      9.25 o
   5   7   3     1558.93     1506.32     20.80 o
   6   7   3      755.49      773.72     24.42 o
   7   7   3      923.15      900.43     18.61 o
   8   7   3        7.61       23.26     10.31 o
   9   7   3     1252.94     1182.55     30.36 o
  10   7   3       17.55        8.01     17.80 o
  11   7   3      598.97      584.55     19.94 o
  12   7   3      209.31      199.33     24.67 o
  13   7   3      482.58      463.61     21.13 o
  14   7   3       77.68       78.99     16.78 o
  15   7   3      289.58      301.69     21.38 o
  16   7   3        0.98      -18.83     20.89 o
  17   7   3      138.45      151.66     25.43 o
  18   7   3       15.91       57.29     23.13 o
  19   7   3      115.04      117.54     68.51 o
   0   8   3     4646.42     4444.75     31.78 o
   1   8   3       13.29       31.60      5.77 o
   2   8   3        8.44       21.48     10.88 o
   3   8   3      175.73      158.66     10.44 o
   4   8   3      183.39      203.14     17.05 o
   5   8   3      352.91      373.62     13.37 o
   6   8   3     1856.59     1774.80     24.65 o
   7   8   3        2.30       29.31     10.80 o
   8   8   3       67.70       78.80     12.49 o
   9   8   3        0.74        8.21     14.17 o
  10   8   3      701.33      693.46     21.13 o
  11   8   3        8.85        5.06     15.48 o
  12   8   3      156.34      149.50     17.13 o
  13   8   3      106.05      109.39     16.75 o
  14   8   3       15.23       46.07     18.59 o
  15   8   3       14.13       24.69     19.62 o
  16   8   3      212.63      223.08     29.19 o
  17   8   3        3.97       18.98     19.88 o
  18   8   3       49.60        3.70     32.49 o
   1   9   3     2250.45     2180.91     27.34 o
   2   9   3     2839.63     2751.91     32.77 o
   3   9   3     2945.36     2824.11     28.76 o
   4   9   3     3280.25     3158.05     31.13 o
   5   9   3     3493.24     3412.43     83.94 o
   6   9   3       73.40       83.07     19.14 o
   7   9   3     2978.83     2777.98     32.59 o
   8   9   3     1124.20     1096.24     22.83 o
   9   9   3     1718.38     1678.57     28.29 o
  10   9   3      599.47      625.56     45.39 o
  11   9   3      300.73      291.94     18.20 o
  12   9   3       21.55       22.74     17.78 o
  13   9   3      401.61      381.53     21.23 o
  14   9   3      429.30      422.97     22.81 o
  15   9   3      245.54      233.29     25.46 o
  16   9   3      108.70      139.42     21.20 o
  17   9   3      181.17      176.80     25.84 o
  18   9   3       39.07       12.20     53.45 o
   0  10   3     4079.78     3872.37     33.93 o
   1  10   3      981.18      969.90     13.32 o
   2  10   3      508.73      502.14     12.97 o
   3  10   3      418.25      419.41     14.94 o
   4  10   3      895.07      932.73     19.81 o
   5  10   3      174.59      182.05     13.01 o
   6  10   3     1010.03     1011.78     44.25 o
   7  10   3      247.23      244.79     15.21 o
   8  10   3      690.38      612.70     19.97 o
   9  10   3      109.11      103.45     14.82 o
  10  10   3      750.58      673.07     22.19 o
  11  10   3       71.77       63.43     24.20 o
  12  10   3      304.31      273.96     20.21 o
  13  10   3       25.29       58.22     30.62 o
  14  10   3        8.78        4.45     30.93 o
  15  10   3       49.18       46.97     21.89 o
  16  10   3       47.44       54.97     24.50 o
  17  10   3        1.55       16.32     25.28 o
   1  11   3      360.41      333.26     10.07 o
   2  11   3     1197.10     1167.10     15.51 o
   3  11   3     3393.00     3209.93     34.37 o
   4  11   3       53.78       52.16     14.14 o
   5  11   3     2254.31     2131.08     79.42 o
   6  11   3       90.79       62.35     13.63 o
   7  11   3     2202.12     2146.65     37.77 o
   8  11   3      949.35      916.81     23.52 o
   9  11   3     1975.32     1940.46     51.52 o
  10  11   3       90.30      120.94     15.58 o
  11  11   3      497.91      491.44     21.98 o
  12  11   3       76.63       92.58     17.51 o
  13  11   3      133.59      139.02     19.73 o
  14  11   3      136.36      167.55     36.97 o
  15  11   3      319.72      369.01     24.22 o
  16  11   3       24.51       -5.39     30.46 o
  17  11   3       85.86       53.00     47.19 o
   0  12   3        0.74        6.38     15.23 o
   1  12   3        0.04      -11.27     11.27 o
   2  12   3       50.77       35.85      9.18 o
   3  12   3      356.31      345.85     19.17 o
   4  12   3      135.77      123.23     13.83 o
   5  12   3      365.94      345.43     16.23 o
   6  12   3      173.59      176.78     14.88 o
   7  12   3       24.16        6.89     19.92 o
   8  12   3       49.13       42.77     17.68 o
   9  12   3        3.88       14.37     21.06 o
  10  12   3        2.00       24.23     17.09 o
  11  12   3       15.15        1.32     19.80 o
  12  12   3      126.54      104.97     18.90 o
  13  12   3       47.17       32.39     44.15 o
  14  12   3        1.64       31.30     21.52 o
  15  12   3       78.39       67.27     21.71 o
  16  12   3       48.34       42.45     24.68 o
   1  13   3     2601.00     2435.42     23.33 o
   2  13   3       11.17       19.74     10.43 o
   3  13   3     1735.58     1720.38     74.83 o
   4  13   3       99.06       86.98     14.34 o
   5  13   3     1132.32     1040.83     27.90 o
   6  13   3       35.87       44.88     14.08 o
   7  13   3      415.88      434.52     19.47 o
   8  13   3        4.23        4.85     17.03 o
   9  13   3      255.57      260.11     19.37 o
  10  13   3        0.42       -9.46     22.70 o
  11  13   3      125.40      108.06     19.37 o
  12  13   3        5.89       -3.52     31.63 o
  13  13   3      158.75      169.33     21.19 o
  14  13   3       12.06       31.91     18.65 o
  15  13   3      213.68      230.84     24.28 o
  16  13   3       30.54       38.23     24.57 o
   0  14   3      223.57      226.72     15.92 o
   1  14   3        8.11        0.49     13.62 o
   2  14   3       10.85       -8.03     15.95 o
   3  14   3       26.63       37.08     13.96 o
   4  14   3       40.08       39.64     16.09 o
   5  14   3       20.86       10.64     20.64 o
   6  14   3       58.41       64.74     15.30 o
   7  14   3        0.03       -7.82     20.06 o
   8  14   3       11.08       18.17     23.19 o
   9  14   3        0.01       22.95     22.97 o
  10  14   3       84.35       84.54     18.20 o
  11  14   3        0.97       31.54     17.02 o
  12  14   3       22.96       -0.97     26.40 o
  13  14   3       15.43        5.82     39.35 o
  14  14   3        0.01      -28.06     28.06 o
  15  14   3       26.18        3.73     31.98 o
   1  15   3      307.64      291.81     12.77 o
   2  15   3      184.40      201.20     11.92 o
   3  15   3      699.84      734.85     23.05 o
   4  15   3      172.47      191.66     17.22 o
   5  15   3      379.24      385.70     26.32 o
   6  15   3       39.01       33.19     23.03 o
   7  15   3      167.81      213.87     31.44 o
   8  15   3      333.09      321.72     21.31 o
   9  15   3      405.46      469.26     33.37 o
  10  15   3       13.12       -7.43     26.25 o
  11  15   3      186.46      213.07     28.66 o
  12  15   3       61.20       67.03     20.10 o
  13  15   3       45.41       80.21     20.55 o
  14  15   3       78.86       85.55     37.35 o
   0  16   3      736.47      736.57     24.91 o
   1  16   3       12.77        8.86     13.37 o
   2  16   3       39.17       21.98     13.29 o
   3  16   3       12.70       -2.90     22.63 o
   4  16   3      127.64      164.93     26.69 o
   5  16   3        7.19       -7.46     24.70 o
   6  16   3      274.04      312.13     20.36 o
   7  16   3        0.03       11.08     22.62 o
   8  16   3       29.72       65.51     36.88 o
   9  16   3        0.01      -19.18     37.99 o
  10  16   3      138.60      171.40     21.02 o
  11  16   3       10.45       21.32     25.34 o
  12  16   3      163.67      155.40     22.24 o
  13  16   3        4.01      -11.42     30.49 o
   1  17   3        8.29       13.11     13.04 o
   2  17   3      469.63      510.82     16.52 o
   3  17   3       32.69       50.79     20.31 o
   4  17   3      125.93      137.82     18.42 o
   5  17   3      158.58      172.59     19.65 o
   6  17   3        7.10       20.40     19.97 o
   7  17   3      238.51      243.67     20.99 o
   8  17   3      185.02      145.48     21.91 o
   9  17   3      213.52      253.53     62.02 o
  10  17   3      118.90      156.37     21.61 o
  11  17   3      134.19      129.45     26.98 o
  12  17   3        4.48       28.49     29.00 o
   0  18   3        6.92       -9.16     24.55 o
   1  18   3       12.39       -4.53     18.22 o
   2  18   3      167.32      161.25     14.64 o
   3  18   3        0.99        0.65     25.23 o
   4  18   3       59.06       42.04     25.46 o
   5  18   3       15.89       33.73     20.11 o
   6  18   3      174.56      155.36     21.75 o
   7  18   3       10.19       13.89     20.91 o
   8  18   3       11.39      -24.43     51.46 o
   9  18   3        4.98      -27.84     32.26 o
  10  18   3        4.06      -26.51     42.41 o
  11  18   3        1.10       11.90     28.91 o
   1  19   3       89.46      112.98     14.62 o
   2  19   3       30.44       24.66     15.70 o
   3  19   3      170.83      199.42     21.84 o
   4  19   3       19.97       18.39     22.24 o
   5  19   3       67.54       91.60     19.88 o
   6  19   3       32.11       72.21     29.19 o
   7  19   3       30.90       -8.69     29.64 o
   8  19   3       13.60      -25.24     29.42 o
   9  19   3       36.70       14.75     29.62 o
   0  20   3       33.79       27.00     28.78 o
   1  20   3        9.51       25.78     16.78 o
   2  20   3       28.98       -4.63     17.24 o
   3  20   3        4.95       14.77     25.94 o
   4  20   3        3.96       11.21     27.22 o
   5  20   3        0.61      -29.04     29.04 o
   6  20   3       24.12       16.03     23.84 o
   7  20   3        2.51      -25.21     28.93 o
   1  21   3       75.79      115.27     15.54 o
   2  21   3       86.58      108.02     25.30 o
   3  21   3       90.47       98.24     21.96 o
   4  21   3       16.30       10.43     30.11 o
   0   0   4     2016.28     2139.39     20.50 o
   1   0   4    13226.19    13488.07     50.41 o
   2   0   4    14069.18    14993.05     55.80 o
   3   0   4      247.87      263.15     10.69 o
   4   0   4     4380.48     4533.83     43.77 o
   5   0   4      601.11      743.16     17.90 o
   6   0   4      443.74      647.95     18.09 o
   7   0   4       69.92       53.58     12.08 o
   8   0   4      628.16      574.89     20.31 o
   9   0   4       29.14       45.61     14.04 o
  10   0   4      229.39      316.86     20.12 o
  11   0   4     1178.25     1189.63     32.39 o
  12   0   4      135.66      142.84     19.42 o
  13   0   4      445.86      420.22     26.95 o
  14   0   4      695.93      741.89     32.51 o
  15   0   4        0.02       27.58     21.95 o
  16   0   4      832.50      792.05     36.82 o
  17   0   4      435.53      448.82     35.80 o
  18   0   4      211.36      251.70     31.69 o
  19   0   4       46.82      -19.55     43.08 o
  20   0   4      187.43      148.72     35.42 o
   1   1   4      310.57      336.95      8.43 o
   2   1   4     3326.25     3418.93     22.37 o
   3   1   4     1576.65     1464.49     14.20 o
   4   1   4     1783.69     2020.21     17.56 o
   5   1   4       17.50        6.79      9.64 o
   6   1   4        0.01       10.65      8.03 o
   7   1   4        6.61       15.22      9.55 o
   8   1   4      578.05      633.56     15.03 o
   9   1   4     1484.17     1427.57     31.47 o
  10   1   4      261.92      308.26     14.07 o
  11   1   4       10.98       -6.69     16.68 o
  12   1   4        3.63      -18.51     18.51 o
  13   1   4      317.18      291.40     18.25 o
  14   1   4      175.91      154.05     17.55 o
  15   1   4       62.36       67.97     15.89 o
  16   1   4       24.16       37.28     17.43 o
  17   1   4       34.28       15.71     25.73 o
  18   1   4       21.58       -4.46     43.90 o
  19   1   4      122.95      117.32     23.64 o
  20   1   4        4.39       40.87     40.23 o
   0   2   4     4459.73     4367.21     30.44 o
   1   2   4      690.32      681.65     10.59 o
   2   2   4      210.03      256.45      5.18 o
   3   2   4      281.74      371.12     10.34 o
   4   2   4        8.97       12.65      7.72 o
   5   2   4     1094.62     1289.49     16.17 o
   6   2   4     8163.13     8352.24     56.96 o
   7   2   4      820.21      858.77     36.12 o
   8   2   4     1151.86     1078.49     18.54 o
   9   2   4     1055.01     1103.05     22.39 o
  10   2   4      347.96      361.50     32.55 o
  11   2   4      207.19      236.77     14.27 o
  12   2   4     1710.86     1845.60     32.51 o
  13   2   4       42.24       55.36     13.98 o
  14   2   4      715.97      687.04     32.55 o
  15   2   4        3.03       44.27     15.13 o
  16   2   4       31.96       -2.10     25.78 o
  17   2   4       56.00       37.09     26.95 o
  18   2   4      558.03      607.47     28.33 o
  19   2   4       42.45       23.58     31.02 o
   1   3   4      253.42      211.57      7.38 o
   2   3   4      106.31      142.10      6.80 o
   3   3   4     2673.37     2930.30     29.54 o
   4   3   4      441.79      475.83     15.12 o
   5   3   4        2.15        4.74     13.92 o
   6   3   4      328.78      304.65     15.56 o
   7   3   4       18.76       16.57     11.58 o
   8   3   4      304.32      323.57     18.09 o
   9   3   4       35.39        3.16     21.44 o
  10   3   4       57.09       97.54     16.45 o
  11   3   4        0.84        0.00     22.77 o
  12   3   4        2.01      -18.22     25.87 o
  13   3   4        0.82        1.52     26.63 o
  14   3   4      104.00      141.32     23.79 o
  15   3   4        4.50      -21.82     31.82 o
  16   3   4        0.66      -19.74     34.98 o
  17   3   4        4.87      -34.16     39.60 o
  18   3   4        8.42        9.24     41.37 o
  19   3   4        2.37      -32.32     42.07 o
   0   4   4    16774.47    16740.74     93.94 o
   1   4   4     4139.12     4288.23     36.40 o
   2   4   4     1104.46     1082.59     13.51 o
   3   4   4      804.61      851.39     18.16 o
   4   4   4     6857.05     6498.38     58.51 o
   5   4   4      539.01      556.92     17.71 o
   6   4   4     4457.33     4561.60     45.10 o
   7   4   4     1635.18     1639.71     29.79 o
   8   4   4     3196.05     3195.29     42.89 o
   9   4   4      334.54      341.78     20.56 o
  10   4   4      524.40      434.77     24.23 o
  11   4   4      215.10      189.58     20.81 o
  12   4   4     1941.02     2008.70     44.28 o
  13   4   4       44.13       91.60     20.18 o
  14   4   4      455.99      434.52     30.36 o
  15   4   4       12.73      -29.60     33.72 o
  16   4   4      278.26      256.51     31.69 o
  17   4   4      110.20       90.97     29.04 o
  18   4   4      275.19      304.84     32.83 o
  19   4   4        0.06        5.00     36.06 o
   1   5   4      787.94      799.86     17.36 o
   2   5   4      235.66      226.98      8.87 o
   3   5   4     4162.92     4110.76     42.19 o
   4   5   4       85.74       90.02     11.13 o
   5   5   4      613.89      603.80     18.60 o
   6   5   4       94.13       85.59     12.97 o
   7   5   4     1290.65     1227.21     28.21 o
   8   5   4      573.06      599.05     23.28 o
   9   5   4      911.57      944.82     28.15 o
  10   5   4        8.79       23.60     23.97 o
  11   5   4        1.95        5.44     24.10 o
  12   5   4      102.96      107.10     21.13 o
  13   5   4      641.00      518.15     31.12 o
  14   5   4      239.34      197.05     26.38 o
  15   5   4       93.05       73.70     26.51 o
  16   5   4       20.89       32.70     33.84 o
  17   5   4        9.92       19.86     36.82 o
  18   5   4       59.91      103.30     29.60 o
  19   5   4      107.77       86.73     32.83 o
   0   6   4    14365.58    14528.04    100.90 o
   1   6   4     4425.55     4313.24    109.28 o
   2   6   4    17746.81    17559.93    229.18 o
   3   6   4        0.32        1.45     14.87 o
   4   6   4     7184.20     7031.01     67.12 o
   5   6   4      524.58      488.80     19.04 o
   6   6   4     3922.07     3888.22     45.23 o
   7   6   4     2591.00     2411.46     38.65 o
   8   6   4      379.02      378.35     20.37 o
   9   6   4     1475.06     1348.54     33.78 o
  10   6   4     1991.41     1872.50     40.80 o
  11   6   4      384.81      405.17     25.43 o
  12   6   4      199.63      138.98     22.84 o
  13   6   4      228.68      216.98     25.87 o
  14   6   4      431.31      430.28     30.05 o
  15   6   4       37.27       79.45     23.34 o
  16   6   4      788.57      809.07     40.17 o
  17   6   4      286.64      282.57     33.65 o
  18   6   4       91.88       85.97     30.36 o
  19   6   4        4.31      -15.56     30.49 o
   1   7   4     4695.09     4581.17     31.07 o
   2   7   4       36.18       19.09      8.11 o
   3   7   4     3526.11     3444.72     40.17 o
   4   7   4       10.87        2.15     12.65 o
   5   7   4       45.13        0.95     20.24 o
   6   7   4        9.69       16.38     13.47 o
   7   7   4       14.24       -3.23     21.06 o
   8   7   4      158.30      186.23     18.53 o
   9   7   4     2078.26     1999.71     40.17 o
  10   7   4        0.14      -27.52     27.52 o
  11   7   4       77.01       66.74     21.25 o
  12   7   4        1.86        3.16     20.18 o
  13   7   4      585.86      540.92     32.70 o
  14   7   4       71.21       20.37     33.84 o
  15   7   4      158.91      175.48     28.59 o
  16   7   4        2.29       25.75     34.48 o
  17   7   4        0.45       50.73     24.54 o
  18   7   4        0.59       24.73     28.85 o
   0   8   4    10001.81     9675.83     94.44 o
   1   8   4     3211.66     3185.99     29.38 o
   2   8   4     3051.66     3025.95     36.31 o
   3   8   4        3.10       -9.05     17.33 o
   4   8   4     2997.41     2863.38     40.11 o
   5   8   4     1078.51      983.16     26.95 o
   6   8   4     6260.26     5869.46     59.72 o
   7   8   4      558.19      544.59     24.04 o
   8   8   4     1020.77      955.96     29.92 o
   9   8   4        6.19      -11.89     24.42 o
  10   8   4     1243.83     1118.78     36.18 o
  11   8   4     1043.47      971.64     35.23 o
  12   8   4     1339.21     1288.00     40.61 o
  13   8   4       53.16       66.80     22.71 o
  14   8   4      277.12      257.71     28.21 o
  15   8   4        9.05      -24.73     35.99 o
  16   8   4      107.88       67.43     29.04 o
  17   8   4      136.53       78.25     32.32 o
  18   8   4      151.39      159.92     32.77 o
   1   9   4      251.97      227.59     12.25 o
   2   9   4        5.90        4.77     10.75 o
   3   9   4      258.91      245.06     17.84 o
   4   9   4     1850.88     1803.93     35.30 o
   5   9   4      899.37      834.82     27.14 o
   6   9   4      309.83      275.93     20.43 o
   7   9   4      483.97      484.24     24.35 o
   8   9   4       26.47       21.25     18.28 o
   9   9   4      437.26      421.36     27.20 o
  10   9   4       94.37      112.47     21.13 o
  11   9   4       51.35       37.45     21.19 o
  12   9   4       41.64       83.88     21.95 o
  13   9   4       22.51       -3.73     35.49 o
  14   9   4       47.80       33.15     26.32 o
  15   9   4       99.80       75.72     28.59 o
  16   9   4       22.45       42.26     25.37 o
  17   9   4       12.77       24.42     27.96 o
  18   9   4        5.80       10.44     41.24 o
   0  10   4     5791.06     5556.84     58.13 o
   1  10   4        1.87        1.20     14.26 o
   2  10   4      654.24      705.36     17.49 o
   3  10   4       12.81       32.70     15.18 o
   4  10   4     2611.67     2537.34     43.27 o
   5  10   4       10.78       15.62     15.94 o
   6  10   4      877.41      874.16     29.10 o
   7  10   4       87.53       69.46     19.10 o
   8  10   4     1312.13     1301.16     36.50 o
   9  10   4       96.22       65.60     21.44 o
  10  10   4      572.48      559.33     29.86 o
  11  10   4        9.04       -3.42     29.04 o
  12  10   4     1006.32      975.06     39.79 o
  13  10   4        1.30       31.31     24.04 o
  14  10   4      268.11      247.02     31.76 o
  15  10   4        7.34        4.49     38.46 o
  16  10   4      289.96      309.27     34.73 o
  17  10   4       34.43       12.71     42.26 o
   1  11   4       14.51       10.97     14.74 o
   2  11   4      837.69      754.90     21.70 o
   3  11   4     1045.01     1029.08     30.62 o
   4  11   4      738.20      669.40     27.20 o
   5  11   4        6.10        1.33     23.53 o
   6  11   4       18.53       31.44     17.46 o
   7  11   4       57.84       81.16     18.16 o
   8  11   4      351.80      356.97     26.38 o
   9  11   4      248.73      288.08     22.96 o
  10  11   4       82.33       64.71     23.60 o
  11  11   4       12.43      -33.34     33.34 o
  12  11   4        2.72       11.58     31.63 o
  13  11   4      139.53      153.84     28.40 o
  14  11   4       75.72      109.25     27.01 o
  15  11   4       28.35       -6.96     38.84 o
  16  11   4       19.99       48.33     29.04 o
  17  11   4        0.23      -36.94     43.14 o
   0  12   4        9.80      -16.64     23.41 o
   1  12   4      521.96      500.60     17.75 o
   2  12   4     3736.08     3570.90     37.48 o
   3  12   4        0.01      -21.25     26.32 o
   4  12   4      857.98      895.10     31.38 o
   5  12   4      499.67      431.23     25.49 o
   6  12   4       72.55       50.86     21.13 o
   7  12   4      328.00      276.31     23.79 o
   8  12   4      250.21      232.73     24.42 o
   9  12   4      169.70      152.14     23.85 o
  10  12   4     1137.12     1146.93     40.80 o
  11  12   4      118.36      150.11     24.67 o
  12  12   4        3.04       45.61     23.34 o
  13  12   4       52.71       27.96     27.45 o
  14  12   4      332.97      342.67     34.92 o
  15  12   4       15.11       12.15     40.23 o
  16  12   4      241.42      211.22     35.74 o
   1  13   4      648.66      600.53     31.98 o
   2  13   4       72.04       68.09     16.70 o
   3  13   4       63.62       67.37     19.74 o
   4  13   4       38.03       13.35     18.28 o
   5  13   4      192.95      182.44     22.96 o
   6  13   4       96.40      139.99     20.62 o
   7  13   4      230.20      164.98     23.60 o
   8  13   4        1.06       -3.48     29.35 o
   9  13   4      336.23      291.43     29.10 o
  10  13   4       97.11      116.02     23.97 o
  11  13   4       37.67       46.49     25.24 o
  12  13   4      150.95      203.00     28.40 o
  13  13   4       86.66       71.17     28.72 o
  14  13   4        9.98      -39.54     39.54 o
  15  13   4       39.70      121.58     28.40 o
   0  14   4      857.72      853.54     32.70 o
   1  14   4      340.52      313.72     17.98 o
   2  14   4      260.40      242.84     28.24 o
   3  14   4      187.30      188.07     22.90 o
   4  14   4      386.46      416.30     26.13 o
   5  14   4      114.35      135.06     22.90 o
   6  14   4      244.87      212.48     25.62 o
   7  14   4       40.59       65.85     21.25 o
   8  14   4      465.78      509.48     32.77 o
   9  14   4       24.65      -15.56     32.83 o
  10  14   4       60.41      -40.04     40.04 o
  11  14   4      233.66      238.67     29.92 o
  12  14   4      332.87      355.00     34.22 o
  13  14   4       32.99       41.56     25.68 o
  14  14   4      127.79      131.64     33.40 o
  15  14   4       69.92       95.27     31.25 o
   1  15   4       18.45        2.58     20.84 o
   2  15   4        3.65       -2.45     20.32 o
   3  15   4      226.54      229.50     25.05 o
   4  15   4      187.95      198.57     25.87 o
   5  15   4       32.19       28.59     30.24 o
   6  15   4        8.59        1.83     30.36 o
   7  15   4       38.73       11.45     34.03 o
   8  15   4       93.87       73.44     25.87 o
   9  15   4      118.75      101.40     28.02 o
  10  15   4        9.85       -4.30     38.46 o
  11  15   4        7.36       -4.55     35.42 o
  12  15   4       91.41      147.52     26.82 o
  13  15   4       10.07      -24.99     43.46 o
  14  15   4       98.39      139.36     31.50 o
   0  16   4       36.02       35.11     21.44 o
   1  16   4        0.22      -22.50     22.50 o
   2  16   4      372.07      389.97     51.87 o
   3  16   4        2.78       27.71     32.77 o
   4  16   4      338.07      331.92     28.78 o
   5  16   4       48.21       11.58     33.72 o
   6  16   4       21.96       25.75     33.34 o
   7  16   4       33.92       54.21     25.05 o
   8  16   4      401.63      432.56     33.59 o
   9  16   4       22.08       40.80     27.01 o
  10  16   4      148.56      202.17     30.11 o
  11  16   4       27.85       86.41     26.63 o
  12  16   4       58.51       71.61     28.09 o
  13  16   4       13.91      -28.97     45.67 o
   1  17   4        4.30      -12.25     23.86 o
   2  17   4        7.85      -11.02     23.67 o
   3  17   4       76.44      141.38     23.72 o
   4  17   4       14.00      -12.15     32.96 o
   5  17   4        2.44       -6.20     35.68 o
   6  17   4        1.42      -35.36     35.36 o
   7  17   4       29.13       87.61     25.75 o
   8  17   4       17.06       11.32     37.13 o
   9  17   4       18.23        9.36     39.28 o
  10  17   4       22.64        4.87     38.90 o
  11  17   4        3.07      -29.48     29.48 o
  12  17   4        0.08      -10.63     43.21 o
   0  18   4        0.93       31.50     32.77 o
   1  18   4      158.39      192.49     19.97 o
   2  18   4      465.02      501.40     24.98 o
   3  18   4        6.85      -36.82     36.82 o
   4  18   4      254.31      301.87     32.26 o
   5  18   4      119.08      135.63     28.47 o
   6  18   4       32.73       22.77     40.11 o
   7  18   4       31.65        4.68     40.30 o
   8  18   4      160.31      148.47     31.63 o
   9  18   4        1.41      -24.99     38.33 o
  10  18   4      254.35      322.24     34.67 o
   1  19   4       86.40       86.08     20.26 o
   2  19   4       96.10      113.13     23.94 o
   3  19   4      107.79      139.48     30.05 o
   4  19   4       95.11      126.33     28.34 o
   5  19   4       31.17       58.39     27.90 o
   6  19   4        0.01      -19.48     37.58 o
   7  19   4       28.45       32.51     40.67 o
   8  19   4       31.44      -20.56     43.02 o
   9  19   4      108.45       70.28     34.54 o
   0  20   4      402.22      541.68     36.12 o
   1  20   4       49.55       54.41     23.57 o
   2  20   4       78.38       58.99     25.57 o
   3  20   4        0.17      -43.21     43.21 o
   4  20   4       93.12      112.79     31.44 o
   5  20   4       49.66      110.89     30.81 o
   6  20   4      144.16      186.11     32.45 o
   7  20   4       16.98       63.95     28.85 o
   1  21   4       32.68      -10.78     31.31 o
   2  21   4        8.07      -19.48     29.66 o
   3  21   4        0.70      -34.41     40.93 o
   1   1   5    27640.96    28950.21    248.36 o
   2   1   5      518.29      536.77      6.99 o
   3   1   5        4.52       13.06      5.90 o
   4   1   5      470.22      472.85     10.85 o
   5   1   5    13823.22    14103.45     71.01 o
   6   1   5      408.69      452.85     12.43 o
   7   1   5     7416.88     7612.96     51.86 o
   8   1   5       67.73       42.84     13.35 o
   9   1   5       66.40       60.85     10.96 o
  10   1   5      213.99      207.34     17.52 o
  11   1   5     2682.17     2582.04     32.74 o
  12   1   5        0.28       -3.54     18.56 o
  13   1   5     1411.34     1411.53     28.25 o
  14   1   5      203.27      230.83     44.19 o
  15   1   5       29.69       -0.96     24.02 o
  16   1   5        0.26      -15.88     24.83 o
  17   1   5      335.42      286.90     24.62 o
  18   1   5        2.49       23.66     26.61 o
  19   1   5      252.26      222.43     25.42 o
   0   2   5    19238.58    20103.31    169.37 o
   1   2   5     1591.11     1478.19     14.81 o
   2   2   5    12855.01    14091.22    112.58 o
   3   2   5      273.23      362.89      9.26 o
   4   2   5       89.49      146.73     11.20 o
   5   2   5     7719.80     8184.45     64.55 o
   6   2   5     2117.59     2170.89     31.98 o
   7   2   5     3503.05     3562.84     29.97 o
   8   2   5      274.36      272.23     14.58 o
   9   2   5        1.31        5.70     14.26 o
  10   2   5      334.53      332.50     15.39 o
  11   2   5      658.40      758.47     20.09 o
  12   2   5       21.22        5.38     18.93 o
  13   2   5      117.93      130.74     25.30 o
  14   2   5       17.31       15.53     38.18 o
  15   2   5       14.58       12.89     23.62 o
  16   2   5      108.22      104.80     19.42 o
  17   2   5      201.42      188.06     39.47 o
  18   2   5       30.26       42.14     23.18 o
  19   2   5       63.99      104.29     53.36 o
   1   3   5    10274.41    11518.48    114.05 o
   2   3   5       88.04       55.80      7.46 o
   3   3   5     9854.87     9536.28     78.06 o
   4   3   5      115.90       83.25     10.44 o
   5   3   5     3105.63     3175.30     35.99 o
   6   3   5        3.92       13.85     11.32 o
   7   3   5      259.86      252.59     15.88 o
   8   3   5      174.66      158.59     15.50 o
   9   3   5     2287.65     2389.07     40.49 o
  10   3   5      766.16      744.80     27.26 o
  11   3   5      573.38      589.19     26.38 o
  12   3   5      283.49      260.12     25.24 o
  13   3   5      141.00      160.42     20.94 o
  14   3   5        5.13        6.01     20.75 o
  15   3   5     1541.75     1574.49     47.19 o
  16   3   5       45.50       14.17     38.08 o
  17   3   5      631.88      636.38     39.47 o
  18   3   5        4.83      -18.85     39.41 o
  19   3   5       13.51       12.65     41.56 o
   0   4   5      202.06      230.83     12.40 o
   1   4   5      164.29      269.87      8.70 o
   2   4   5      350.61      411.56     23.82 o
   3   4   5     3742.84     3980.64     41.43 o
   4   4   5     1911.36     1977.89     28.66 o
   5   4   5      739.46      719.05     20.12 o
   6   4   5       33.38       16.26     16.95 o
   7   4   5       53.03       39.09     13.54 o
   8   4   5     1165.14     1152.94     28.78 o
   9   4   5        2.74      -22.65     22.65 o
  10   4   5      855.91      776.75     28.40 o
  11   4   5      158.04      167.19     20.05 o
  12   4   5       38.58      -11.83     29.42 o
  13   4   5       26.80       37.89     20.88 o
  14   4   5       98.40       74.39     23.03 o
  15   4   5      426.67      445.65     32.39 o
  16   4   5       17.72       20.50     36.44 o
  17   4   5      145.93      111.78     30.17 o
  18   4   5       63.15      108.49     29.48 o
  19   4   5        3.03       32.01     27.90 o
   1   5   5     2572.15     2320.05     20.84 o
   2   5   5      789.35      818.37     13.69 o
   3   5   5      455.64      444.45     16.32 o
   4   5   5        1.51       -6.20     14.74 o
   5   5   5     5034.32     5058.62     52.95 o
   6   5   5       81.77      115.13     13.85 o
   7   5   5     5488.09     5608.59     56.36 o
   8   5   5      533.88      599.12     23.34 o
   9   5   5      156.96      135.25     18.22 o
  10   5   5      114.68      133.28     18.16 o
  11   5   5      724.60      704.38     29.92 o
  12   5   5       12.83        0.00     26.88 o
  13   5   5     1041.30     1019.91     38.65 o
  14   5   5       77.67      110.13     24.73 o
  15   5   5       48.40       34.86     25.11 o
  16   5   5        9.57       25.05     37.26 o
  17   5   5      274.01      262.33     33.40 o
  18   5   5        4.97       29.04     27.96 o
  19   5   5      380.83      322.30     39.54 o
   0   6   5     2084.74     2273.50     30.74 o
   1   6   5       20.73       22.55     16.70 o
   2   6   5       77.06      112.34      8.72 o
   3   6   5       36.25       47.57     11.51 o
   4   6   5      268.16      268.78     16.64 o
   5   6   5     2336.46     2231.37     34.73 o
   6   6   5        8.07       35.49     12.84 o
   7   6   5     1449.51     1408.06     31.44 o
   8   6   5       13.74      -23.91     23.91 o
   9   6   5       61.48       59.97     16.76 o
  10   6   5        1.32        5.38     24.10 o
  11   6   5        1.97       -8.73     28.02 o
  12   6   5      273.97      252.02     25.30 o
  13   6   5      163.07      155.05     24.61 o
  14   6   5        8.25       14.74     32.32 o
  15   6   5        5.29        7.97     31.76 o
  16   6   5        6.30      -17.14     38.02 o
  17   6   5       56.14       37.95     29.92 o
  18   6   5        5.73      -27.20     42.45 o
  19   6   5       23.74       15.88     46.75 o
   1   7   5     2631.85     2442.85     34.51 o
   2   7   5        8.40        7.94     11.74 o
   3   7   5     1688.45     1599.67     29.73 o
   4   7   5     1207.89     1202.60     27.26 o
   5   7   5     1468.28     1369.35     30.11 o
   6   7   5      314.79      355.45     19.61 o
   7   7   5     2560.44     2549.11     42.07 o
   8   7   5        0.80        6.01     22.65 o
   9   7   5      579.48      554.01     25.30 o
  10   7   5       65.65       49.85     20.05 o
  11   7   5      171.61      178.01     22.14 o
  12   7   5        0.02       16.32     25.87 o
  13   7   5      875.84      824.70     36.75 o
  14   7   5       56.61       56.93     25.18 o
  15   7   5      190.25      183.83     29.48 o
  16   7   5        0.12        6.58     25.94 o
  17   7   5      115.94      124.93     30.49 o
  18   7   5        0.00       46.75     26.63 o
   0   8   5     1497.64     1616.24     30.24 o
   1   8   5     3572.07     3415.92     30.13 o
   2   8   5      904.72      880.87     20.34 o
   3   8   5       11.26        6.71     19.48 o
   4   8   5     1164.04     1202.03     28.34 o
   5   8   5     1144.16     1123.72     29.16 o
   6   8   5      876.61      828.24     26.63 o
   7   8   5      461.37      419.65     23.60 o
   8   8   5      858.82      871.44     29.79 o
   9   8   5      157.54      177.06     20.24 o
  10   8   5      219.51      152.58     22.58 o
  11   8   5      803.50      778.45     33.34 o
  12   8   5        0.22       22.14     28.66 o
  13   8   5      346.48      413.39     29.23 o
  14   8   5        1.80       19.67     32.14 o
  15   8   5      131.71      109.63     28.91 o
  16   8   5       90.54      110.76     28.97 o
  17   8   5       48.95      -19.36     40.04 o
  18   8   5       34.65       55.67     30.11 o
   1   9   5      850.29      816.47     19.01 o
   2   9   5      911.16      935.59     18.65 o
   3   9   5    11361.11    10776.96     97.23 o
   4   9   5       63.30       76.42     15.75 o
   5   9   5        2.96        5.69     21.32 o
   6   9   5        0.31        6.01     22.46 o
   7   9   5      130.74       99.82     18.41 o
   8   9   5      371.89      314.52     24.35 o
   9   9   5     3232.34     3288.66     54.91 o
  10   9   5      139.16      112.54     21.19 o
  11   9   5      289.08      254.99     26.69 o
  12   9   5       42.33      -34.73     34.73 o
  13   9   5       93.76      110.45     25.49 o
  14   9   5      155.86      140.69     28.28 o
  15   9   5     1050.14     1068.05     44.66 o
  16   9   5        0.04       -7.02     37.26 o
  17   9   5      111.59       76.04     31.19 o
   0  10   5      382.51      421.30     21.82 o
   1  10   5     1711.77     1617.44     41.85 o
   2  10   5      501.80      486.29     17.62 o
   3  10   5       30.22      -14.93     22.46 o
   4  10   5       70.91       94.44     16.70 o
   5  10   5      925.09      921.92     29.54 o
   6  10   5     1733.19     1561.46     38.08 o
   7  10   5      387.50      346.15     24.54 o
   8  10   5        0.80       18.85     23.60 o
   9  10   5        4.38       -3.10     19.29 o
  10  10   5       13.70       -3.29     28.59 o
  11  10   5      671.63      695.14     33.53 o
  12  10   5       13.66      -22.33     34.73 o
  13  10   5       37.36       50.67     24.04 o
  14  10   5        0.18      -14.87     37.77 o
  15  10   5        6.82       36.25     37.89 o
  16  10   5       56.70       27.77     29.42 o
  17  10   5       51.67       50.16     30.81 o
   1  11   5     3169.97     3070.48     33.86 o
   2  11   5      345.28      344.95     15.34 o
   3  11   5      235.20      234.94     20.31 o
   4  11   5       90.38      104.63     18.34 o
   5  11   5      844.74      816.73     29.42 o
   6  11   5        6.15       16.83     16.19 o
   7  11   5     1349.81     1351.45     38.52 o
   8  11   5      282.40      286.50     24.10 o
   9  11   5      189.15      210.33     23.60 o
  10  11   5       88.41       67.62     24.23 o
  11  11   5      821.49      790.41     37.32 o
  12  11   5       99.21      110.51     24.29 o
  13  11   5      831.94      790.28     40.49 o
  14  11   5        6.29       44.28     25.68 o
  15  11   5       27.34        7.08     27.64 o
  16  11   5      119.09      180.29     29.86 o
   0  12   5       69.11       65.79     18.41 o
   1  12   5        1.43      -17.42     17.42 o
   2  12   5      312.89      298.20     15.66 o
   3  12   5      175.94      189.65     20.05 o
   4  12   5      603.68      581.85     27.83 o
   5  12   5      691.82      656.81     28.91 o
   6  12   5        5.56      -26.63     26.63 o
   7  12   5       96.16      108.74     22.27 o
   8  12   5      340.87      302.56     25.94 o
   9  12   5      296.87      296.74     27.96 o
  10  12   5       81.15       24.80     24.80 o
  11  12   5        1.69       32.07     21.76 o
  12  12   5       69.20       77.11     25.24 o
  13  12   5       44.25       85.02     26.00 o
  14  12   5        4.65      -30.05     41.18 o
  15  12   5       11.32      -43.84     43.84 o
  16  12   5        1.50       33.78     39.85 o
   1  13   5      797.78      799.77     21.38 o
   2  13   5      257.15      223.73     16.00 o
   3  13   5     1232.03     1227.78     36.18 o
   4  13   5       56.67       55.41     19.23 o
   5  13   5      721.09      724.18     30.68 o
   6  13   5      153.70      162.26     22.46 o
   7  13   5      434.88      438.44     28.66 o
   8  13   5       81.60       54.72     23.53 o
   9  13   5      736.92      662.00     36.25 o
  10  13   5        0.68       34.10     21.57 o
  11  13   5      237.60      268.72     30.24 o
  12  13   5        7.19       34.67     22.84 o
  13  13   5      109.27       65.22     29.48 o
  14  13   5        6.39      -29.04     42.32 o
  15  13   5      132.29      145.81     33.59 o
   0  14   5       13.51       35.11     18.60 o
   1  14   5       27.91      -24.85     34.44 o
   2  14   5       21.89        8.14     16.38 o
   3  14   5        3.07      -22.46     26.88 o
   4  14   5       82.76       75.53     21.44 o
   5  14   5       14.37      -29.73     29.73 o
   6  14   5       19.44       13.98     29.42 o
   7  14   5        1.09      -32.07     32.07 o
   8  14   5       97.31       86.73     23.85 o
   9  14   5       52.56       62.06     23.72 o
  10  14   5       39.19       41.31     24.86 o
  11  14   5       69.90       84.58     27.07 o
  12  14   5        3.95       55.92     25.30 o
  13  14   5        0.10       21.63     35.55 o
  14  14   5        2.59      -37.51     37.51 o
   1  15   5      220.31      207.87     16.67 o
   2  15   5      131.29      116.96     21.16 o
   3  15   5     1402.40     1387.69     41.69 o
   4  15   5       35.12       54.97     22.52 o
   5  15   5      392.85      412.76     29.67 o
   6  15   5        1.16      -32.83     32.83 o
   7  15   5       53.99       43.65     23.79 o
   8  15   5       34.19       54.34     23.66 o
   9  15   5      679.42      706.91     39.41 o
  10  15   5       73.89       59.15     27.64 o
  11  15   5      184.06      143.34     30.49 o
  12  15   5        5.96       19.23     36.94 o
  13  15   5        0.61      -10.12     27.07 o
  14  15   5       10.50        2.66     40.17 o
   0  16   5        0.04        3.61     27.45 o
   1  16   5      254.90      271.74     18.99 o
   2  16   5       11.53       11.82     15.43 o
   3  16   5        1.57      -11.13     31.82 o
   4  16   5       91.50       76.48     25.30 o
   5  16   5      167.34      186.55     24.42 o
   6  16   5      128.20      147.08     26.82 o
   7  16   5      123.92      168.20     26.38 o
   8  16   5        5.18      -12.71     35.68 o
   9  16   5       59.84       57.38     28.53 o
  10  16   5        0.65        2.28     37.39 o
  11  16   5      140.58      143.91     29.98 o
  12  16   5       21.50       35.11     37.51 o
  13  16   5       26.26       -2.66     45.86 o
   1  17   5      615.69      590.62     26.44 o
   2  17   5       59.15       69.07     16.98 o
   3  17   5        4.78       -9.99     30.62 o
   4  17   5       22.54       -4.05     32.51 o
   5  17   5      379.74      375.75     32.39 o
   6  17   5       81.56       88.37     27.07 o
   7  17   5      288.61      268.59     34.35 o
   8  17   5      186.59      185.73     30.55 o
   9  17   5        6.72      -41.75     41.75 o
  10  17   5       18.06       86.54     26.19 o
  11  17   5      250.99      285.42     34.54 o
   0  18   5        2.70      -18.91     34.79 o
   1  18   5       62.02       10.46     27.63 o
   2  18   5        0.02       12.64     25.35 o
   3  18   5       17.02      -15.06     34.41 o
   4  18   5        8.42       17.46     34.79 o
   5  18   5       54.01       27.83     26.32 o
   6  18   5        2.85       58.13     23.41 o
   7  18   5        8.36       16.38     25.05 o
   8  18   5        6.63       28.97     27.58 o
   9  18   5        0.41      -41.37     41.37 o
  10  18   5        1.73       69.77     27.20 o
   1  19   5      148.26      170.60     20.10 o
   2  19   5        2.42       -9.40     26.90 o
   3  19   5      143.58      201.73     30.30 o
   4  19   5        0.20       11.70     37.51 o
   5  19   5       80.25      101.28     30.05 o
   6  19   5        0.05      -34.10     38.52 o
   7  19   5       83.44       -7.46     47.19 o
   8  19   5        2.02       55.22     27.07 o
   0  20   5        0.79      -40.67     40.67 o
   1  20   5       18.59       28.93     24.32 o
   2  20   5        0.66      -25.08     25.08 o
   3  20   5        2.95       14.80     38.71 o
   4  20   5        1.64      -39.98     39.98 o
   5  20   5        9.65       28.02     28.72 o
   6  20   5        6.27      -18.16     42.13 o
   1  21   5       23.15       -3.28     29.75 o
   2  21   5       15.74       41.48     23.69 o
   0   0   6    29920.07    34577.56    137.90 o
   1   0   6     1056.03     1238.74     14.47 o
   2   0   6     7059.67     7306.11    101.06 o
   3   0   6      275.92      293.64     13.09 o
   4   0   6    14264.20    14040.00     99.76 o
   5   0   6     8763.80     9129.41     85.71 o
   6   0   6       52.73       35.36     12.65 o
   7   0   6      219.56      234.50     16.26 o
   8   0   6     6982.07     7081.11     68.64 o
   9   0   6      681.20      642.32     24.86 o
  10   0   6     2792.40     2895.83     46.56 o
  11   0   6      664.15      670.73     28.34 o
  12   0   6      835.50      827.48     32.07 o
  13   0   6      783.42      750.56     33.15 o
  14   0   6      660.07      605.00     31.88 o
  15   0   6      412.42      413.27     31.63 o
  16   0   6      873.61      891.81     40.30 o
  17   0   6       30.71       45.93     25.81 o
  18   0   6        3.40       30.68     39.22 o
  19   0   6       15.54       30.43     40.23 o
   1   1   6      218.04      219.91      7.05 o
   2   1   6      493.29      453.17     10.51 o
   3   1   6        3.58       -6.79     16.38 o
   4   1   6     1236.78     1243.61     16.41 o
   5   1   6      163.70      143.70      9.72 o
   6   1   6      273.25      262.40     11.67 o
   7   1   6        5.56        6.67     13.64 o
   8   1   6      799.64      820.58     18.07 o
   9   1   6       11.12       13.49     17.21 o
  10   1   6      490.08      500.97     16.92 o
  11   1   6        3.64        8.76     23.06 o
  12   1   6       12.44       42.32     13.10 o
  13   1   6       19.40      -26.43     30.21 o
  14   1   6      289.73      281.22     18.87 o
  15   1   6        6.28      -15.04     43.11 o
  16   1   6       64.76       63.82     43.11 o
  17   1   6        0.13        5.00     20.40 o
  18   1   6       66.35       14.29     30.61 o
  19   1   6        3.82      -29.21     29.21 o
   0   2   6     7744.75     7748.88     52.35 o
   1   2   6     6231.92     6690.24     34.86 o
   2   2   6    11274.14    11927.58     60.95 o
   3   2   6       35.92       28.14     11.54 o
   4   2   6     1159.64     1189.93     28.09 o
   5   2   6      662.69      723.26     15.43 o
   6   2   6    10921.92    11121.45     71.70 o
   7   2   6      419.27      386.56     13.49 o
   8   2   6     1762.00     1778.99     24.20 o
   9   2   6      273.30      256.17     13.86 o
  10   2   6     1735.77     1642.39     26.32 o
  11   2   6       19.10       30.62     16.13 o
  12   2   6     2349.96     2391.67     34.42 o
  13   2   6      272.28      286.40     17.96 o
  14   2   6      546.52      546.90     34.54 o
  15   2   6        1.26       -7.63     18.61 o
  16   2   6       13.22       11.52     24.23 o
  17   2   6        1.82      -27.28     27.28 o
  18   2   6      345.71      402.48     25.58 o
  19   2   6        0.06       -2.83     29.69 o
   1   3   6      303.35      311.58      9.51 o
   2   3   6      128.47      154.30      8.34 o
   3   3   6     1048.48     1036.93     21.70 o
   4   3   6      473.29      521.56     16.76 o
   5   3   6      147.71      148.53     13.73 o
   6   3   6        4.38       -9.74     17.84 o
   7   3   6       11.06       28.72     12.97 o
   8   3   6       26.92       33.59     14.23 o
   9   3   6      583.17      593.93     24.10 o
  10   3   6       29.10       39.60     16.57 o
  11   3   6        6.98       16.70     25.56 o
  12   3   6        6.05      -29.23     29.23 o
  13   3   6       42.21      110.51     19.74 o
  14   3   6       49.33       69.77     23.60 o
  15   3   6        0.76       27.14     22.58 o
  16   3   6        2.14       55.48     23.03 o
  17   3   6       26.18       -2.28     40.93 o
  18   3   6        0.26       23.09     28.40 o
  19   3   6        3.28      -45.04     45.04 o
   0   4   6    15430.97    15421.81    104.00 o
   1   4   6        4.00       14.32      6.93 o
   2   4   6     1361.77     1416.95     17.27 o
   3   4   6       58.75       68.76     10.44 o
   4   4   6      804.36      746.13     20.50 o
   5   4   6       82.55       85.08     13.35 o
   6   4   6    10328.02    10412.53    102.86 o
   7   4   6      373.02      343.62     19.36 o
   8   4   6     1558.64     1544.45     33.02 o
   9   4   6       71.73       96.28     16.76 o
  10   4   6      392.31      410.48     23.66 o
  11   4   6        3.34      -14.30     26.25 o
  12   4   6     2157.83     2163.93     47.63 o
  13   4   6        1.34       -6.71     29.48 o
  14   4   6      293.93      347.73     28.02 o
  15   4   6       26.57       47.25     23.85 o
  16   4   6       16.27       60.54     24.73 o
  17   4   6       42.63       34.35     38.65 o
  18   4   6      251.37      233.74     35.74 o
  19   4   6        0.73       36.94     43.08 o
   1   5   6      184.25      170.83      9.34 o
   2   5   6     6899.44     7267.27    118.77 o
   3   5   6     1296.12     1364.92     25.87 o
   4   5   6      931.78      933.12     23.22 o
   5   5   6      152.84      134.04     15.94 o
   6   5   6      140.59      159.28     16.32 o
   7   5   6        3.52       -9.55     21.38 o
   8   5   6     2311.31     2371.17     41.62 o
   9   5   6       13.89      -22.46     23.72 o
  10   5   6      569.70      594.37     28.02 o
  11   5   6      121.18      150.68     21.00 o
  12   5   6       95.08       85.97     21.25 o
  13   5   6        2.90       29.29     29.79 o
  14   5   6      916.18      960.38     41.05 o
  15   5   6        0.60      -16.07     34.67 o
  16   5   6        4.42      -25.94     37.45 o
  17   5   6       32.08      -32.58     43.65 o
  18   5   6       33.79       63.76     29.92 o
  19   5   6        0.01        2.66     29.92 o
   0   6   6       24.45       22.08     10.88 o
   1   6   6     2436.56     2640.46     24.87 o
   2   6   6     2090.63     1989.07     22.32 o
   3   6   6     1982.08     1992.69     32.77 o
   4   6   6     8567.66     8903.38     81.98 o
   5   6   6     3541.43     3658.28     45.36 o
   6   6   6      449.74      444.45     21.44 o
   7   6   6      624.16      619.11     24.29 o
   8   6   6     2201.31     2245.09     41.94 o
   9   6   6        8.41        2.59     23.53 o
  10   6   6     2631.31     2771.91     49.78 o
  11   6   6        0.83       21.32     26.19 o
  12   6   6        1.40       14.80     27.14 o
  13   6   6        4.51       23.03     30.11 o
  14   6   6      280.00      295.16     27.96 o
  15   6   6       11.67       24.67     36.69 o
  16   6   6     1089.09     1083.86     47.70 o
  17   6   6       16.57      -44.03     44.03 o
  18   6   6        4.05        0.00     40.42 o
   1   7   6      826.81      843.91     16.46 o
   2   7   6      659.08      620.57     15.12 o
   3   7   6       48.68        4.68     20.24 o
   4   7   6     3868.52     3772.27     46.75 o
   5   7   6        1.98      -20.69     20.69 o
   6   7   6      436.91      464.63     22.27 o
   7   7   6        5.98       24.35     15.94 o
   8   7   6     1600.30     1549.44     37.07 o
   9   7   6        4.77       22.58     16.70 o
  10   7   6      286.60      304.40     23.97 o
  11   7   6      115.65      140.05     22.65 o
  12   7   6       61.71       74.90     22.90 o
  13   7   6       37.68       74.14     23.34 o
  14   7   6      105.86       50.23     26.44 o
  15   7   6        7.65       17.97     25.87 o
  16   7   6      150.09      175.86     30.81 o
  17   7   6       12.38       -2.40     41.62 o
  18   7   6       85.34      109.31     30.55 o
   0   8   6     4283.10     4180.73     48.20 o
   1   8   6       32.91       21.09     11.96 o
   2   8   6      184.73      195.81     11.83 o
   3   8   6       21.19        8.73     14.87 o
   4   8   6       20.45        6.39     22.52 o
   5   8   6       82.73       80.91     17.08 o
   6   8   6     6740.05     6652.03     68.00 o
   7   8   6      247.15      240.51     21.00 o
   8   8   6       59.31       78.76     17.78 o
   9   8   6        2.43       -4.30     26.00 o
  10   8   6      190.42      204.20     21.51 o
  11   8   6      103.82       94.95     21.25 o
  12   8   6     1323.27     1408.50     43.27 o
  13   8   6       60.82       -5.69     37.95 o
  14   8   6      138.53      150.62     28.28 o
  15   8   6       19.63       41.43     24.67 o
  16   8   6        5.40       30.36     36.69 o
  17   8   6       17.06        2.47     39.22 o
  18   8   6      323.62      326.54     37.32 o
   1   9   6     2201.21     2115.63     26.95 o
   2   9   6     1489.19     1468.91     23.59 o
   3   9   6      458.10      451.47     22.71 o
   4   9   6      341.42      328.50     20.56 o
   5   9   6       26.52       19.36     24.23 o
   6   9   6        4.23       11.45     24.86 o
   7   9   6       88.85      116.46     18.22 o
   8   9   6      386.41      412.76     24.80 o
   9   9   6      160.25      127.65     22.39 o
  10   9   6      279.90      294.85     25.24 o
  11   9   6       17.28       29.42     20.94 o
  12   9   6       14.21      -34.10     34.10 o
  13   9   6        3.80       13.79     32.51 o
  14   9   6      194.05      187.81     30.30 o
  15   9   6        4.61       22.52     37.70 o
  16   9   6       10.77       -4.81     39.85 o
  17   9   6        0.01      -17.97     43.08 o
   0  10   6     1292.20     1331.20     32.64 o
   1  10   6        0.57       16.99     14.84 o
   2  10   6      801.25      799.89     19.96 o
   3  10   6      304.72      312.94     21.38 o
   4  10   6     1129.07     1063.18     31.50 o
   5  10   6      294.40      297.06     21.82 o
   6  10   6      625.46      621.89     27.64 o
   7  10   6        1.32      -12.97     25.49 o
   8  10   6      690.91      710.51     31.12 o
   9  10   6        4.24      -12.84     29.67 o
  10  10   6      273.05      319.26     27.39 o
  11  10   6        4.99        9.05     32.96 o
  12  10   6      309.83      271.57     30.30 o
  13  10   6        4.45       43.21     24.04 o
  14  10   6      165.71      148.09     29.35 o
  15  10   6        2.76      -39.73     39.73 o
  16  10   6      126.29      148.15     31.82 o
  17  10   6        9.28      -39.73     43.27 o
   1  11   6      153.04      139.74     13.17 o
   2  11   6      996.82      965.91     21.69 o
   3  11   6        0.03       32.83     15.25 o
   4  11   6      242.15      224.12     21.25 o
   5  11   6        0.31        3.42     17.71 o
   6  11   6        1.61       -5.76     23.34 o
   7  11   6       54.66       71.23     20.43 o
   8  11   6      268.96      261.07     23.53 o
   9  11   6       36.15       59.08     20.05 o
  10  11   6      285.58      309.65     28.21 o
  11  11   6        4.26      -24.23     31.88 o
  12  11   6       67.57       66.23     24.61 o
  13  11   6        9.16       21.51     36.75 o
  14  11   6       75.33       58.26     28.47 o
  15  11   6        2.70      -40.99     40.99 o
  16  11   6       20.43        2.59     43.84 o
   0  12   6       34.06       28.34     15.94 o
   1  12   6       18.75       26.63     14.03 o
   2  12   6     1603.78     1549.33     26.99 o
   3  12   6       52.35      106.84     17.14 o
   4  12   6     2415.39     2380.09     47.57 o
   5  12   6       65.98       72.56     19.55 o
   6  12   6        3.30        7.72     26.06 o
   7  12   6        9.59       -4.81     27.64 o
   8  12   6      827.44      749.48     34.48 o
   9  12   6        6.92       31.76     21.95 o
  10  12   6     1147.08     1043.82     40.80 o
  11  12   6       48.47       77.62     22.96 o
  12  12   6       20.83       25.94     24.16 o
  13  12   6       26.66       15.37     37.39 o
  14  12   6      134.97      163.02     28.15 o
  15  12   6        6.63      -40.49     40.49 o
  16  12   6      367.88      369.81     37.64 o
   1  13   6      165.07      158.84     14.85 o
   2  13   6      294.07      277.89     16.63 o
   3  13   6       34.63       21.19     18.22 o
   4  13   6      270.33      219.82     23.41 o
   5  13   6       38.51       27.07     28.91 o
   6  13   6       60.99       63.51     20.81 o
   7  13   6        4.53       13.73     27.96 o
   8  13   6      472.65      444.20     29.48 o
   9  13   6        5.97        3.73     34.16 o
  10  13   6        7.52       -1.96     35.42 o
  11  13   6       15.76       -4.18     36.50 o
  12  13   6        1.97       10.94     35.04 o
  13  13   6        4.76        9.24     26.38 o
  14  13   6      235.00      239.75     32.89 o
  15  13   6        6.10        2.59     43.27 o
   0  14   6     1179.15     1135.55     38.21 o
   1  14   6       12.25      -12.49     22.30 o
   2  14   6      312.16      316.73     17.69 o
   3  14   6       58.75       40.86     20.56 o
   4  14   6      319.24      320.53     26.76 o
   5  14   6       15.20       24.04     29.79 o
   6  14   6     1485.68     1442.60     44.09 o
   7  14   6       38.16       14.68     31.88 o
   8  14   6      430.23      381.83     30.81 o
   9  14   6        4.74       18.91     23.15 o
  10  14   6       28.65       16.70     23.91 o
  11  14   6       45.57       77.68     26.38 o
  12  14   6      356.23      377.02     33.78 o
  13  14   6        0.02       21.76     37.26 o
  14  14   6       83.75       50.92     32.51 o
   1  15   6       89.23      104.95     15.65 o
   2  15   6      115.18      145.96     16.28 o
   3  15   6        8.46        0.00     31.44 o
   4  15   6      100.47      111.46     23.09 o
   5  15   6       51.39       49.72     21.51 o
   6  15   6        2.11        0.00     30.81 o
   7  15   6      212.22      194.14     27.71 o
   8  15   6       53.50      106.84     24.48 o
   9  15   6      170.71      164.15     29.67 o
  10  15   6       84.96       80.65     26.95 o
  11  15   6       65.74       98.24     29.86 o
  12  15   6        6.93       24.23     37.83 o
  13  15   6        1.74       30.49     27.33 o
   0  16   6      138.71       94.57     26.51 o
   1  16   6       36.76       40.90     26.95 o
   2  16   6      721.67      790.00     29.95 o
   3  16   6        2.43        8.54     22.96 o
   4  16   6      550.05      553.89     32.96 o
   5  16   6       43.26       57.38     24.42 o
   6  16   6      240.72      252.91     28.40 o
   7  16   6       42.18      -14.68     38.02 o
   8  16   6      380.91      369.62     33.65 o
   9  16   6       23.11       -8.98     37.89 o
  10  16   6      148.18      166.24     30.17 o
  11  16   6        1.71       24.42     39.09 o
  12  16   6       25.86       28.09     37.95 o
   1  17   6       12.99       11.16     24.01 o
   2  17   6       52.32       41.16     19.02 o
   3  17   6       64.40       79.64     25.37 o
   4  17   6        0.07       14.55     33.40 o
   5  17   6       11.32      -19.10     36.18 o
   6  17   6        0.03      -37.20     37.20 o
   7  17   6       13.87       33.53     35.30 o
   8  17   6       19.73       36.94     37.77 o
   9  17   6        3.76      -16.70     40.93 o
  10  17   6        8.49      -24.80     39.09 o
  11  17   6        4.17      -42.76     42.76 o
   0  18   6        1.49       27.96     34.16 o
   1  18   6        4.51        4.64     24.07 o
   2  18   6      498.03      529.72     25.74 o
   3  18   6       10.65       19.74     37.01 o
   4  18   6      639.38      696.72     40.49 o
   5  18   6        0.09        0.00     35.17 o
   6  18   6        3.64      -32.51     38.84 o
   7  18   6        5.27       26.25     38.21 o
   8  18   6      289.28      356.14     35.11 o
   9  18   6        5.87       15.25     37.77 o
  10  18   6      263.25      349.25     35.87 o
   1  19   6        6.55       -8.74     27.74 o
   2  19   6      155.94      155.51     22.59 o
   3  19   6       17.67       30.55     34.60 o
   4  19   6      202.48      270.43     31.82 o
   5  19   6        0.00       -9.68     39.54 o
   6  19   6        9.80       -4.93     40.11 o
   7  19   6        0.49      -20.31     40.61 o
   8  19   6       87.82       49.59     34.35 o
   0  20   6      490.85      523.71     40.11 o
   1  20   6        0.91        6.41     26.58 o
   2  20   6       57.09       13.23     30.54 o
   3  20   6        4.24       30.17     40.36 o
   4  20   6       41.76       67.50     29.86 o
   5  20   6        3.54       10.37     40.93 o
   1   1   7     4664.08     4639.69     23.21 o
   2   1   7      425.39      396.15      9.38 o
   3   1   7      242.47      220.14     19.70 o
   4   1   7      260.45      284.27     10.38 o
   5   1   7     7452.97     7560.45     50.68 o
   6   1   7      127.19      149.52     10.54 o
   7   1   7     6886.68     6881.73     74.83 o
   8   1   7      188.22      203.83     13.16 o
   9   1   7      348.61      350.38     26.38 o
  10   1   7        6.37        8.73     11.86 o
  11   1   7     1265.58     1257.47     25.67 o
  12   1   7      206.98      199.25     15.94 o
  13   1   7     1227.81     1240.28     62.56 o
  14   1   7      106.56      138.90     16.86 o
  15   1   7       23.42      -21.83     25.63 o
  16   1   7        1.44      -12.69     24.54 o
  17   1   7      260.92      279.23     43.77 o
  18   1   7        0.06       17.17     27.57 o
  19   1   7      330.98      327.69     56.36 o
   0   2   7       85.55      109.15     16.32 o
   1   2   7     4546.34     4770.15     35.81 o
   2   2   7      943.77      934.89     10.29 o
   3   2   7       81.01       98.87      8.11 o
   4   2   7     2171.36     2254.23     22.63 o
   5   2   7      447.16      469.34     13.09 o
   6   2   7      435.00      469.37     14.27 o
   7   2   7     1603.60     1560.36     23.18 o
   8   2   7       82.79       69.78     11.56 o
   9   2   7      900.05      882.32     19.95 o
  10   2   7      177.35      148.27     14.13 o
  11   2   7      158.40      169.52     15.30 o
  12   2   7      687.59      684.75     53.55 o
  13   2   7      768.05      804.60     24.46 o
  14   2   7       39.78       61.44     24.23 o
  15   2   7      232.40      203.31     20.49 o
  16   2   7       34.96       32.33     38.75 o
  17   2   7      130.34      154.49     20.79 o
  18   2   7        0.75      -17.12     32.77 o
  19   2   7       24.49       32.31     43.62 o
   1   3   7      790.30      744.30     13.61 o
   2   3   7       26.60       25.66     17.05 o
   3   3   7     9864.04     9903.18     90.21 o
   4   3   7     1131.93     1204.56     25.37 o
   5   3   7     3609.83     3687.44     43.08 o
   6   3   7       39.65       66.61     14.17 o
   7   3   7     1536.99     1534.32     32.14 o
   8   3   7     1159.22     1173.44     30.68 o
   9   3   7     5242.64     5331.07     61.42 o
  10   3   7        0.48       -6.58     23.09 o
  11   3   7      857.46      834.88     31.44 o
  12   3   7       19.51       18.60     28.97 o
  13   3   7       16.61       64.71     19.74 o
  14   3   7      145.81      139.99     26.32 o
  15   3   7      595.42      620.31     35.30 o
  16   3   7       81.03       56.11     27.52 o
  17   3   7      137.49      169.72     29.10 o
  18   3   7       46.74        2.47     42.89 o
  19   3   7        3.26       15.75     40.17 o
   0   4   7     4723.30     5060.39     49.53 o
   1   4   7      314.76      323.81     13.03 o
   2   4   7      671.05      651.10     13.53 o
   3   4   7     1127.73     1168.57     24.80 o
   4   4   7      779.02      803.06     22.52 o
   5   4   7     2303.76     2312.84     36.31 o
   6   4   7     1137.83     1190.96     28.66 o
   7   4   7       54.83       87.36     14.80 o
   8   4   7      144.79      131.51     17.90 o
   9   4   7        2.61       21.25     15.06 o
  10   4   7       22.46       20.31     26.00 o
  11   4   7      532.35      564.26     27.90 o
  12   4   7       74.96       83.37     23.03 o
  13   4   7        1.73       24.92     21.13 o
  14   4   7       44.52       64.90     23.34 o
  15   4   7        2.89       21.00     24.80 o
  16   4   7      120.61      161.43     27.14 o
  17   4   7      347.14      319.39     35.30 o
  18   4   7       46.15       19.86     43.14 o
   1   5   7     7097.70     7224.55     48.93 o
   2   5   7       63.69       82.46      9.24 o
   3   5   7      470.04      542.75     19.86 o
   4   5   7       31.45       26.38     13.03 o
   5   5   7     5238.99     5160.03     53.07 o
   6   5   7      293.04      262.90     19.10 o
   7   5   7     5007.04     4825.64     55.73 o
   8   5   7      191.55      142.71     19.74 o
   9   5   7      341.49      372.15     22.65 o
  10   5   7       29.65       32.83     17.78 o
  11   5   7     1482.30     1508.71     41.05 o
  12   5   7        0.10       -4.87     28.34 o
  13   5   7      916.74      909.40     37.13 o
  14   5   7      177.94      209.26     28.02 o
  15   5   7        1.00       24.48     24.23 o
  16   5   7        1.65       -6.58     37.01 o
  17   5   7       86.30       25.87     44.22 o
  18   5   7       17.59        7.59     42.13 o
   0   6   7        2.88       33.84     11.64 o
   1   6   7      175.15      179.40     10.44 o
   2   6   7      329.84      354.52     16.76 o
   3   6   7      254.53      260.43     16.32 o
   4   6   7       10.06       14.55     12.84 o
   5   6   7      682.18      646.50     23.47 o
   6   6   7      145.90      104.38     16.76 o
   7   6   7      849.92      804.20     27.90 o
   8   6   7       54.52       53.90     16.89 o
   9   6   7       15.99       20.24     22.77 o
  10   6   7      152.13      140.62     21.57 o
  11   6   7        7.13      -30.49     30.49 o
  12   6   7        7.62      -26.88     31.95 o
  13   6   7       47.29       56.93     23.28 o
  14   6   7       15.91      -21.38     36.63 o
  15   6   7       27.45      -12.53     40.55 o
  16   6   7        7.93      -42.51     42.51 o
  17   6   7       14.06      -26.38     39.54 o
  18   6   7        0.21      -44.41     44.41 o
   1   7   7     3228.47     3362.47     58.83 o
   2   7   7       17.63       18.58     11.01 o
   3   7   7      827.95      807.24     24.16 o
   4   7   7       95.82       90.65     16.13 o
   5   7   7     1915.37     1923.61     36.12 o
   6   7   7       59.48       65.54     16.57 o
   7   7   7     1502.66     1447.98     35.61 o
   8   7   7       66.78       90.21     17.27 o
   9   7   7      724.68      734.93     29.98 o
  10   7   7       10.29      -13.60     29.23 o
  11   7   7      708.30      684.26     32.58 o
  12   7   7       72.75       60.79     24.86 o
  13   7   7      706.82      666.42     36.69 o
  14   7   7        0.02       -7.97     32.96 o
  15   7   7      131.50      148.91     28.53 o
  16   7   7        6.05      -41.37     41.37 o
  17   7   7      120.11      106.84     30.43 o
  18   7   7       87.72       94.44     32.89 o
   0   8   7      408.59      371.58     19.93 o
   1   8   7     2479.39     2458.08     27.89 o
   2   8   7      262.19      275.20     18.09 o
   3   8   7      460.87      405.80     21.25 o
   4   8   7      108.42      101.40     17.65 o
   5   8   7      436.19      519.54     23.47 o
   6   8   7       51.57       89.57     17.65 o
   7   8   7      417.24      443.82     23.97 o
   8   8   7       53.28       41.69     18.72 o
   9   8   7      491.40      454.95     26.95 o
  10   8   7       28.67      -11.07     30.93 o
  11   8   7      503.87      495.31     30.55 o
  12   8   7      293.12      261.70     27.26 o
  13   8   7      126.58       92.67     27.14 o
  14   8   7       51.26       38.21     26.19 o
  15   8   7        0.93       40.86     24.99 o
  16   8   7        0.02      -28.34     38.33 o
  17   8   7      109.00      136.00     31.19 o
   1   9   7        3.28      -11.86     15.31 o
   2   9   7     1688.47     1646.23     25.07 o
   3   9   7     4762.74     4682.93     56.68 o
   4   9   7      436.76      381.32     22.65 o
   5   9   7      618.41      638.72     26.69 o
   6   9   7        0.52       20.43     15.81 o
   7   9   7      302.27      304.84     22.90 o
   8   9   7      510.41      471.53     28.28 o
   9   9   7     2757.10     2767.29     53.52 o
  10   9   7      173.76      183.07     24.73 o
  11   9   7      189.76      184.33     25.62 o
  12   9   7       19.83        5.63     31.06 o
  13   9   7       16.63        2.02     34.41 o
  14   9   7      239.48      196.80     29.35 o
  15   9   7      565.05      563.50     39.92 o
  16   9   7        0.81        2.40     37.77 o
  17   9   7       95.47      101.02     33.27 o
   0  10   7      569.46      545.54     23.97 o
   1  10   7      770.99      782.53     19.01 o
   2  10   7     1366.87     1288.31     23.70 o
   3  10   7       80.39       68.13     17.40 o
   4  10   7      349.91      319.20     22.84 o
   5  10   7      323.32      327.23     23.53 o
   6  10   7     1296.74     1159.52     35.42 o
   7  10   7      136.52      150.74     20.81 o
   8  10   7        0.77       -7.78     28.09 o
   9  10   7      283.01      260.75     25.18 o
  10  10   7      112.39      111.52     23.91 o
  11  10   7       79.02      102.60     24.23 o
  12  10   7      198.35      206.22     27.77 o
  13  10   7      314.14      329.95     30.11 o
  14  10   7       44.29       55.54     27.14 o
  15  10   7       75.24       61.42     28.72 o
  16  10   7       47.60       -5.00     42.51 o
   1  11   7      641.34      700.21     19.61 o
   2  11   7       11.46        5.75     13.70 o
   3  11   7       25.61       20.43     24.86 o
   4  11   7      859.55      801.29     30.68 o
   5  11   7     1183.62     1204.05     35.42 o
   6  11   7      215.59      247.91     22.65 o
   7  11   7     1293.30     1282.11     39.85 o
   8  11   7      159.18      131.39     23.85 o
   9  11   7       26.94       66.99     20.62 o
  10  11   7       28.07       44.09     22.01 o
  11  11   7      161.32      144.67     26.06 o
  12  11   7       17.53       -8.22     35.04 o
  13  11   7      245.71      257.21     30.81 o
  14  11   7       46.93        9.24     40.67 o
  15  11   7        5.94       12.27     41.56 o
  16  11   7        0.91        0.00     42.76 o
   0  12   7      113.65      113.93     19.42 o
   1  12   7      211.86      203.81     14.90 o
   2  12   7       30.02       35.78     40.45 o
   3  12   7       97.83      110.39     20.24 o
   4  12   7        7.96      -27.14     28.15 o
   5  12   7      139.97      174.21     21.82 o
   6  12   7       12.79       -3.23     26.38 o
   7  12   7       46.08       18.47     31.00 o
   8  12   7       13.04        7.02     30.93 o
   9  12   7      114.78       91.22     24.48 o
  10  12   7       27.12       31.00     23.66 o
  11  12   7      229.87      266.57     30.62 o
  12  12   7        5.58       30.17     33.97 o
  13  12   7        0.34      -34.16     38.46 o
  14  12   7        1.41      -41.50     41.50 o
  15  12   7        0.01       50.99     27.90 o
   1  13   7      419.29      412.32     21.67 o
   2  13   7        9.62       19.48     18.16 o
   3  13   7      581.48      560.97     28.97 o
   4  13   7       11.36       24.35     29.35 o
   5  13   7      108.01      108.55     23.85 o
   6  13   7      106.93      117.34     22.84 o
   7  13   7      102.75       88.69     23.15 o
   8  13   7       65.30       67.24     24.23 o
   9  13   7      282.58      333.94     28.91 o
  10  13   7        7.97      -37.51     37.51 o
  11  13   7       94.33       70.98     28.02 o
  12  13   7        0.24      -31.69     36.63 o
  13  13   7      224.58      187.31     33.46 o
  14  13   7        5.78       22.65     38.71 o
  15  13   7      202.32      246.90     34.10 o
   0  14   7       14.83       32.45     20.12 o
   1  14   7      285.38      283.05     18.56 o
   2  14   7        0.32      -20.80     20.80 o
   3  14   7        5.16       -6.77     28.47 o
   4  14   7       32.08       40.55     20.88 o
   5  14   7        0.04       48.71     19.55 o
   6  14   7       72.08       30.11     24.61 o
   7  14   7        0.32        3.80     31.50 o
   8  14   7        0.28       51.05     22.90 o
   9  14   7       48.62       86.98     23.91 o
  10  14   7        4.37       53.52     24.80 o
  11  14   7       73.54       38.08     39.54 o
  12  14   7        7.66        2.34     37.89 o
  13  14   7       16.94       22.27     29.35 o
  14  14   7       30.94      -15.62     42.70 o
   1  15   7      112.78       97.23     37.35 o
   2  15   7        0.64       43.55     28.69 o
   3  15   7     1499.48     1536.16     45.42 o
   4  15   7        0.34      -32.01     32.01 o
   5  15   7      107.87      105.32     24.42 o
   6  15   7       39.14       56.62     22.77 o
   7  15   7       53.67       80.65     22.39 o
   8  15   7        0.06        6.26     35.99 o
   9  15   7      825.15      828.55     41.12 o
  10  15   7        1.24        6.77     36.56 o
  11  15   7      158.80      115.89     32.01 o
  12  15   7       26.01       17.33     39.85 o
  13  15   7        6.73       41.50     27.90 o
   0  16   7      107.17       84.01     25.49 o
   1  16   7      412.99      410.19     40.17 o
   2  16   7        3.86       -4.06     23.52 o
   3  16   7       27.85      -19.55     35.61 o
   4  16   7        3.63      -19.86     34.54 o
   5  16   7      201.49      194.08     29.42 o
   6  16   7       58.16       65.73     25.87 o
   7  16   7       14.49      -27.96     37.51 o
   8  16   7        1.93       11.13     34.35 o
   9  16   7        4.26       41.50     25.24 o
  10  16   7       14.88      -14.36     39.35 o
  11  16   7      192.06      252.02     32.32 o
  12  16   7       29.31      -31.25     45.10 o
   1  17   7      758.66      771.20     56.55 o
   2  17   7       36.83        1.26     28.97 o
   3  17   7      118.55       63.95     26.69 o
   4  17   7      182.69      199.14     30.68 o
   5  17   7      586.72      594.50     37.64 o
   6  17   7       13.10      -13.35     39.35 o
   7  17   7      526.92      558.76     36.63 o
   8  17   7       17.58       30.68     28.09 o
   9  17   7       44.80       50.10     28.85 o
  10  17   7       39.03        2.53     41.24 o
   0  18   7       44.32      -15.43     36.94 o
   1  18   7       36.03       31.73     22.47 o
   2  18   7       11.60       23.51     42.19 o
   3  18   7        4.51       -2.28     36.82 o
   4  18   7        6.51       20.50     38.90 o
   5  18   7        0.00       22.08     25.94 o
   6  18   7       35.58       78.38     26.38 o
   7  18   7       21.42       29.23     39.60 o
   8  18   7        1.28        0.00     37.39 o
   9  18   7        1.93       37.58     27.26 o
   1  19   7      310.24      313.89     23.98 o
   2  19   7        7.75       23.12     26.74 o
   3  19   7      331.51      339.95     36.18 o
   4  19   7        0.68        9.74     26.38 o
   5  19   7      175.71      216.91     32.14 o
   6  19   7        4.71       24.04     27.77 o
   7  19   7      117.07      147.77     32.83 o
   0  20   7       61.61       20.18     45.55 o
   1  20   7        9.02      -31.60     31.60 o
   2  20   7        0.79        1.38     26.63 o
   3  20   7        0.81        5.12     37.89 o
   4  20   7        1.97       61.04     25.24 o
   0   0   8     1989.42     2114.53     29.60 o
   1   0   8     3470.62     3664.37     77.21 o
   2   0   8      991.50      944.27     18.06 o
   3   0   8      209.30      197.37     14.68 o
   4   0   8    13856.17    14166.71    113.74 o
   5   0   8     5073.36     5211.33     51.81 o
   6   0   8     2071.31     2222.45     36.88 o
   7   0   8      152.91      169.97     17.46 o
   8   0   8     4025.89     3990.51     52.50 o
   9   0   8      446.66      412.13     22.65 o
  10   0   8     1854.49     1785.78     40.93 o
  11   0   8     2186.76     2332.83     46.62 o
  12   0   8      462.49      456.41     28.09 o
  13   0   8       95.61      101.15     24.10 o
  14   0   8      257.87      256.45     28.40 o
  15   0   8       54.60       60.92     25.68 o
  16   0   8     1034.24     1038.19     45.48 o
  17   0   8      170.99      164.28     31.63 o
  18   0   8      102.79      157.77     30.17 o
  19   0   8       51.46       15.94     45.17 o
   1   1   8       40.05       31.20      7.61 o
   2   1   8      238.97      227.71      7.07 o
   3   1   8     2335.38     2375.96     29.23 o
   4   1   8     1294.41     1234.38     18.81 o
   5   1   8      386.30      398.85     13.67 o
   6   1   8      294.90      322.83     17.21 o
   7   1   8      669.63      732.79     27.61 o
   8   1   8      873.05      851.73     19.37 o
   9   1   8      246.07      252.74     15.02 o
  10   1   8       30.86       36.95     12.50 o
  11   1   8       24.92       21.99     15.82 o
  12   1   8        0.59       -9.39     20.59 o
  13   1   8      162.55      195.41     17.80 o
  14   1   8      107.35       90.77     18.38 o
  15   1   8      464.85      458.99     24.38 o
  16   1   8        9.97       32.86     25.33 o
  17   1   8       18.33       17.90     23.33 o
  18   1   8       24.33       -6.85     29.49 o
  19   1   8       18.22       43.02     25.62 o
   0   2   8    14123.79    14401.63    298.01 o
   1   2   8      761.62      831.11     10.58 o
   2   2   8     4174.66     4497.38     32.29 o
   3   2   8      319.18      342.43     22.84 o
   4   2   8     1271.60     1313.96     43.30 o
   5   2   8      436.23      444.17     15.81 o
   6   2   8    12503.44    12114.19    257.30 o
   7   2   8        5.98       -6.17     15.37 o
   8   2   8      452.38      447.62     16.39 o
   9   2   8      249.82      235.99     14.67 o
  10   2   8      294.70      305.40     16.64 o
  11   2   8      119.37       95.95     23.75 o
  12   2   8      961.14      932.42     25.00 o
  13   2   8       99.79      100.93     16.04 o
  14   2   8      284.32      285.89     21.38 o
  15   2   8      187.46      179.36     20.28 o
  16   2   8      102.67      114.39     19.12 o
  17   2   8       15.86       15.12     28.63 o
  18   2   8      426.38      389.92     27.96 o
   1   3   8      266.24      277.60     10.93 o
   2   3   8     1344.09     1321.81     18.54 o
   3   3   8     1176.90     1193.17     25.87 o
   4   3   8      691.14      686.98     22.01 o
   5   3   8        0.05       15.25     17.90 o
   6   3   8       18.00       35.74     13.98 o
   7   3   8       32.77       30.81     14.99 o
   8   3   8      108.64      102.04     16.83 o
   9   3   8      251.99      253.73     20.88 o
  10   3   8      369.09      343.49     24.04 o
  11   3   8       36.78       47.13     18.72 o
  12   3   8        2.92       -9.68     30.17 o
  13   3   8        7.74      -20.94     31.95 o
  14   3   8        2.60      -30.11     34.29 o
  15   3   8       13.91       -8.10     36.88 o
  16   3   8       19.63       10.88     35.30 o
  17   3   8        1.34       58.45     25.81 o
  18   3   8        5.23       33.84     28.72 o
   0   4   8     7406.30     7759.80     72.18 o
   1   4   8      657.32      690.02     34.10 o
   2   4   8     4630.85     4702.51     33.66 o
   3   4   8     1715.44     1596.44     29.98 o
   4   4   8     2138.61     1974.79     34.16 o
   5   4   8      724.05      795.15     24.16 o
   6   4   8     1677.50     1763.45     35.23 o
   7   4   8       86.74       85.15     16.64 o
   8   4   8      453.51      433.51     23.60 o
   9   4   8      140.70      108.55     18.47 o
  10   4   8      368.71      423.26     24.92 o
  11   4   8      123.17      136.83     21.44 o
  12   4   8      794.44      777.82     33.78 o
  13   4   8       48.39       40.80     23.60 o
  14   4   8      297.73      291.43     30.30 o
  15   4   8        3.85      -38.90     38.90 o
  16   4   8      139.86      150.17     29.23 o
  17   4   8        4.03       40.30     26.38 o
  18   4   8      192.22      208.06     33.97 o
   1   5   8      738.52      708.94     15.48 o
   2   5   8       22.91       27.25      8.92 o
   3   5   8       41.45       53.64     14.04 o
   4   5   8     2650.39     2561.26     38.97 o
   5   5   8      642.77      630.56     23.72 o
   6   5   8      141.36      178.07     17.46 o
   7   5   8     1211.73     1195.32     32.26 o
   8   5   8      261.07      298.01     20.31 o
   9   5   8      133.25      133.16     19.86 o
  10   5   8      161.25      124.11     21.38 o
  11   5   8       37.47       21.95     28.59 o
  12   5   8        1.19       39.66     20.24 o
  13   5   8      112.14      123.42     24.61 o
  14   5   8       48.91       81.92     24.04 o
  15   5   8      117.23       93.18     28.09 o
  16   5   8       71.09       29.23     29.29 o
  17   5   8       11.71       26.51     39.47 o
  18   5   8        3.55      -38.65     40.61 o
   0   6   8      412.81      382.08     18.16 o
   1   6   8     3814.45     3763.79     37.39 o
   2   6   8      612.69      637.89     52.19 o
   3   6   8        0.86       27.58     12.84 o
   4   6   8     1660.65     1629.84     33.78 o
   5   6   8      783.09      847.34     27.52 o
   6   6   8        4.07        4.62     21.06 o
   7   6   8      121.44      126.71     17.97 o
   8   6   8     1941.80     1951.01     41.69 o
   9   6   8      119.45      105.07     18.60 o
  10   6   8     1088.51     1057.74     34.98 o
  11   6   8     1045.36     1072.54     37.13 o
  12   6   8      361.65      378.85     29.29 o
  13   6   8      417.93      439.01     31.76 o
  14   6   8      469.70      416.74     33.27 o
  15   6   8      341.81      335.27     33.08 o
  16   6   8      357.93      323.44     35.74 o
  17   6   8       17.34      -19.61     39.28 o
  18   6   8       41.79       41.94     42.45 o
   1   7   8       25.33       16.03     12.30 o
   2   7   8      147.59      144.27     22.39 o
   3   7   8     5734.90     5655.34     58.77 o
   4   7   8       86.40      101.78     16.07 o
   5   7   8      338.01      377.40     20.37 o
   6   7   8       26.77        0.00     24.80 o
   7   7   8      975.67      975.12     32.26 o
   8   7   8       37.33       33.84     18.22 o
   9   7   8      792.50      819.57     31.44 o
  10   7   8      187.18      153.91     23.47 o
  11   7   8       95.71      104.95     22.77 o
  12   7   8        8.40       10.75     29.48 o
  13   7   8      233.64      207.49     28.72 o
  14   7   8       37.59       94.57     24.73 o
  15   7   8      463.58      433.06     37.83 o
  16   7   8        1.25       17.65     25.49 o
  17   7   8       10.09       40.17     27.71 o
   0   8   8      431.56      482.34     22.01 o
   1   8   8     1115.62     1071.98     20.60 o
   2   8   8     1423.28     1385.11     23.21 o
   3   8   8      338.72      331.41     20.56 o
   4   8   8      294.33      301.36     20.18 o
   5   8   8     2050.83     2025.40     40.17 o
   6   8   8     1626.05     1585.25     37.89 o
   7   8   8      229.17      213.18     22.58 o
   8   8   8      571.60      561.67     27.90 o
   9   8   8        2.68      -28.66     28.66 o
  10   8   8      350.26      359.75     27.58 o
  11   8   8      300.68      282.00     28.21 o
  12   8   8      316.22      275.62     30.36 o
  13   8   8      111.15      122.21     26.25 o
  14   8   8      233.97      273.59     29.73 o
  15   8   8        0.69        2.28     35.11 o
  16   8   8       37.99        7.21     42.00 o
  17   8   8      153.74      190.34     32.20 o
   1   9   8       19.99       11.09     16.35 o
   2   9   8       20.51        5.92     16.23 o
   3   9   8      205.90      200.46     20.24 o
   4   9   8        8.52      -23.79     23.79 o
   5   9   8       44.22       49.59     17.78 o
   6   9   8       78.34       49.03     18.47 o
   7   9   8       48.80       13.03     27.90 o
   8   9   8      566.23      564.58     28.97 o
   9   9   8        1.59        8.10     28.78 o
  10   9   8       30.92       18.85     31.38 o
  11   9   8       63.05       53.77     24.54 o
  12   9   8        8.62      -19.36     33.34 o
  13   9   8       36.42       21.63     25.30 o
  14   9   8       24.19        6.58     36.63 o
  15   9   8        0.35       49.03     26.38 o
  16   9   8        2.50       12.40     39.41 o
  17   9   8        4.60       37.01     31.31 o
   0  10   8     2063.09     1919.00     40.55 o
   1  10   8      291.64      306.47     15.97 o
   2  10   8     1763.80     1728.84     38.30 o
   3  10   8       53.74       67.62     16.95 o
   4  10   8     1529.76     1407.81     37.20 o
   5  10   8        8.44        7.08     18.60 o
   6  10   8      472.54      411.87     27.96 o
   7  10   8      139.28      144.67     21.51 o
   8  10   8      636.53      575.59     30.55 o
   9  10   8       43.68       64.78     20.31 o
  10  10   8      133.80      151.25     23.97 o
  11  10   8      192.28      189.65     26.95 o
  12  10   8      172.97      206.09     29.29 o
  13  10   8        0.81      -17.14     35.49 o
  14  10   8      179.54      169.59     31.88 o
  15  10   8        2.04       27.77     27.45 o
  16  10   8      117.13      124.43     32.83 o
   1  11   8       69.42       46.55     31.19 o
   2  11   8       30.21       40.15     20.81 o
   3  11   8      153.33      178.70     21.51 o
   4  11   8      116.69      138.41     21.57 o
   5  11   8       63.57       69.58     19.42 o
   6  11   8       36.77       42.32     20.94 o
   7  11   8       41.29       29.42     20.81 o
   8  11   8       96.15       97.54     22.46 o
   9  11   8      161.43      138.41     24.80 o
  10  11   8        0.07        7.59     31.69 o
  11  11   8       18.78        6.01     31.88 o
  12  11   8        0.93       23.22     33.08 o
  13  11   8        1.00      -37.58     37.58 o
  14  11   8      122.62       91.09     31.69 o
  15  11   8       14.22       -7.53     39.54 o
   0  12   8      178.07      129.49     21.51 o
   1  12   8      578.09      584.75     19.88 o
   2  12   8     1414.69     1366.11     27.46 o
   3  12   8       67.19       76.67     20.94 o
   4  12   8     1416.39     1465.31     40.11 o
   5  12   8       70.35       72.05     21.51 o
   6  12   8      100.72       80.34     21.51 o
   7  12   8        3.80        1.71     28.66 o
   8  12   8      696.67      705.64     34.22 o
   9  12   8       66.58       30.11     24.35 o
  10  12   8      887.97      908.01     40.36 o
  11  12   8      307.64      305.60     30.24 o
  12  12   8       52.60      108.49     24.80 o
  13  12   8       30.64       35.80     25.81 o
  14  12   8      227.93      213.62     33.46 o
  15  12   8       20.88       -5.19     30.36 o
   1  13   8       98.77      100.16     15.00 o
   2  13   8      206.40      224.50     16.68 o
   3  13   8      305.79      314.08     25.30 o
   4  13   8       93.91      122.53     21.06 o
   5  13   8       61.32       25.68     31.25 o
   6  13   8       19.86       -5.31     30.17 o
   7  13   8      429.40      439.83     29.92 o
   8  13   8      175.03      178.32     28.15 o
   9  13   8       14.81       21.89     25.18 o
  10  13   8       51.17      -10.44     38.59 o
  11  13   8       53.16       61.23     25.75 o
  12  13   8        6.57       13.79     36.50 o
  13  13   8      169.24      158.33     31.88 o
  14  13   8        7.41       59.84     27.71 o
   0  14   8     1211.51     1170.65     39.66 o
   1  14   8      280.62      274.54     19.20 o
   2  14   8      366.02      348.27     19.81 o
   3  14   8       21.23      -31.57     31.57 o
   4  14   8      267.52      251.96     27.01 o
   5  14   8      104.46       97.10     23.91 o
   6  14   8      657.57      642.26     35.61 o
   7  14   8       81.25       17.59     35.93 o
   8  14   8      208.76      200.40     29.04 o
   9  14   8      157.60      178.07     27.20 o
  10  14   8      293.29      300.29     30.81 o
  11  14   8       65.28      104.69     26.44 o
  12  14   8      395.98      419.65     36.44 o
  13  14   8       85.06       65.79     31.25 o
   1  15   8        9.11       11.82     22.42 o
   2  15   8       21.92       54.63     32.45 o
   3  15   8      249.42      222.67     27.39 o
   4  15   8        1.26       12.46     21.13 o
   5  15   8       10.80       25.43     31.12 o
   6  15   8        3.90      -34.35     34.35 o
   7  15   8        0.82       -4.18     35.87 o
   8  15   8       11.88       29.04     24.35 o
   9  15   8       57.45       37.95     41.18 o
  10  15   8        3.61       -9.30     41.56 o
  11  15   8       21.39       38.78     27.45 o
  12  15   8        0.54        5.06     42.26 o
   0  16   8      632.01      631.32     35.30 o
   1  16   8        0.25        4.46     19.44 o
   2  16   8      475.65      486.56     22.61 o
   3  16   8       21.44        4.05     32.45 o
   4  16   8      238.38      294.97     30.11 o
   5  16   8        6.30        8.35     35.36 o
   6  16   8      105.61       92.29     28.85 o
   7  16   8        0.00      -35.23     35.23 o
   8  16   8      119.13      143.72     29.42 o
   9  16   8        3.05       17.71     27.07 o
  10  16   8      169.88      217.16     33.78 o
  11  16   8        6.57      -35.74     42.70 o
   1  17   8       38.41       58.16     20.62 o
   2  17   8        0.60      -19.35     25.71 o
   3  17   8       28.92       24.80     25.87 o
   4  17   8       36.95       97.48     25.87 o
   5  17   8        0.99      -26.82     37.13 o
   6  17   8        5.63       38.90     24.35 o
   7  17   8        1.16        9.43     35.80 o
   8  17   8        2.31       18.16     26.76 o
   9  17   8       28.35        5.00     29.79 o
  10  17   8        0.02      -41.31     41.31 o
   0  18   8       26.68        6.77     38.97 o
   1  18   8      101.96      103.39     21.30 o
   2  18   8      184.47      182.52     21.38 o
   3  18   8        1.16        2.28     38.78 o
   4  18   8      208.91      287.70     32.39 o
   5  18   8       60.62       50.04     28.59 o
   6  18   8       25.15       12.15     40.80 o
   7  18   8       22.21        2.47     43.33 o
   8  18   8      105.99      124.49     32.39 o
   1  19   8        0.62       26.98     21.63 o
   2  19   8       63.34      105.05     19.61 o
   3  19   8      257.75      270.74     35.23 o
   4  19   8        1.51      -14.99     43.65 o
   5  19   8        8.11       60.92     26.76 o
   6  19   8        0.36       -2.59     39.03 o
   0  20   8       91.98      144.54     30.30 o
   1  20   8       76.59       69.23     25.15 o
   2  20   8       11.49        0.49     30.69 o
   3  20   8        1.30        2.59     42.19 o
   1   1   9     2801.34     3010.52     19.10 o
   2   1   9      678.64      703.55     10.64 o
   3   1   9     1321.65     1316.10     29.67 o
   4   1   9       10.59        7.59     13.12 o
   5   1   9      259.01      278.01     30.08 o
   6   1   9        0.24        2.99     26.51 o
   7   1   9      800.15      852.07     19.59 o
   8   1   9       95.37       86.55     15.09 o
   9   1   9      461.95      484.45     31.19 o
  10   1   9      155.07      151.64     23.60 o
  11   1   9      684.80      694.55     31.57 o
  12   1   9       46.81       72.44     34.06 o
  13   1   9      945.54     1019.82     27.77 o
  14   1   9       54.71       69.60     20.24 o
  15   1   9      276.22      313.08     21.71 o
  16   1   9        4.26       18.91     18.97 o
  17   1   9      142.25      115.25     23.30 o
  18   1   9        8.52       -7.19     32.33 o
   0   2   9       55.20       55.64      9.87 o
   1   2   9       73.96       66.52      6.45 o
   2   2   9      152.91      160.00      7.37 o
   3   2   9     1082.13     1193.42     19.06 o
   4   2   9      610.81      663.64     16.16 o
   5   2   9       49.57       41.71     14.52 o
   6   2   9     7060.11     7029.45     50.99 o
   7   2   9      179.26      177.22     19.48 o
   8   2   9       94.35       91.73     13.13 o
   9   2   9        9.89       -6.21     14.80 o
  10   2   9        2.31       -9.44     23.47 o
  11   2   9        0.14        8.43     19.69 o
  12   2   9      303.24      307.05     18.56 o
  13   2   9       14.68       25.34     26.16 o
  14   2   9        0.83      -13.60     40.74 o
  15   2   9        1.21       22.37     21.05 o
  16   2   9      191.18      181.29     23.53 o
  17   2   9       39.72      100.62     20.40 o
  18   2   9       67.14       74.15     28.24 o
   1   3   9     6852.53     6874.35     50.30 o
   2   3   9     4310.77     4349.64     33.48 o
   3   3   9     2879.28     2926.00     39.92 o
   4   3   9     1487.89     1423.24     31.00 o
   5   3   9      869.06      923.19     26.38 o
   6   3   9      128.19      146.76     16.70 o
   7   3   9      295.99      348.74     22.08 o
   8   3   9     1562.07     1564.82     37.20 o
   9   3   9      412.27      400.49     24.67 o
  10   3   9      774.04      822.29     31.06 o
  11   3   9      448.92      496.58     27.83 o
  12   3   9       87.48       88.43     22.65 o
  13   3   9      860.45      933.75     37.83 o
  14   3   9      761.66      735.63     38.65 o
  15   3   9      253.74      293.83     29.48 o
  16   3   9       60.67       21.44     29.67 o
  17   3   9      141.53      156.12     30.74 o
  18   3   9       74.31       36.25     44.53 o
   0   4   9       83.86       83.31     14.30 o
   1   4   9        1.18       19.90      8.83 o
   2   4   9     1812.23     1846.21     23.21 o
   3   4   9      366.14      359.75     18.60 o
   4   4   9     6640.56     6784.05     68.32 o
   5   4   9       15.57       19.36     22.77 o
   6   4   9     2091.35     2066.26     38.40 o
   7   4   9     1004.79      980.75     30.49 o
   8   4   9      386.38      361.71     23.79 o
   9   4   9        0.92       -2.78     25.62 o
  10   4   9       83.76      102.04     20.37 o
  11   4   9      103.31      116.71     22.33 o
  12   4   9      535.73      524.28     31.95 o
  13   4   9       10.47       33.15     22.90 o
  14   4   9        0.02       23.72     32.51 o
  15   4   9       32.82      -29.67     40.42 o
  16   4   9      467.93      500.94     35.36 o
  17   4   9        0.01       -7.27     38.40 o
  18   4   9       69.64      110.45     31.88 o
   1   5   9     5468.51     5494.21     48.36 o
   2   5   9      162.31      172.76     14.93 o
   3   5   9     1613.85     1612.32     32.58 o
   4   5   9     1425.69     1360.55     31.69 o
   5   5   9     2116.08     2127.62     38.71 o
   6   5   9       42.78       49.72     17.33 o
   7   5   9     1152.07     1153.01     31.63 o
   8   5   9      924.84      831.84     30.55 o
   9   5   9      247.27      271.12     23.41 o
  10   5   9        0.26       36.75     17.90 o
  11   5   9      829.69      830.20     34.60 o
  12   5   9        1.82      -34.48     34.48 o
  13   5   9      386.09      379.23     30.87 o
  14   5   9      143.35      151.19     27.26 o
  15   5   9      264.58      201.86     32.70 o
  16   5   9       19.55       16.19     29.29 o
  17   5   9      160.00      187.69     32.77 o
  18   5   9        3.76      -42.76     42.76 o
   0   6   9      205.08      184.97     17.27 o
   1   6   9        0.01      -12.33     13.89 o
   2   6   9      303.37      302.86     13.42 o
   3   6   9       14.94        4.36     20.37 o
   4   6   9        9.37        7.34     14.68 o
   5   6   9      451.13      459.00     22.52 o
   6   6   9      393.48      348.74     22.27 o
   7   6   9       27.73       76.67     16.38 o
   8   6   9       10.44       12.53     18.09 o
   9   6   9       38.62       48.14     18.03 o
  10   6   9       30.27       30.81     20.18 o
  11   6   9       28.26       15.18     32.70 o
  12   6   9       14.73       -5.44     32.32 o
  13   6   9        3.47      -13.54     32.70 o
  14   6   9       11.50      -26.82     38.46 o
  15   6   9       36.00       33.08     40.61 o
  16   6   9       11.10       -9.43     37.58 o
  17   6   9       22.43       27.71     30.62 o
   1   7   9     2155.15     2101.59     26.97 o
   2   7   9      148.21      155.64     12.45 o
   3   7   9     1613.23     1591.07     34.98 o
   4   7   9      188.45      163.71     18.09 o
   5   7   9     2269.23     2246.86     42.13 o
   6   7   9      104.28       83.31     18.91 o
   7   7   9      789.30      719.88     31.19 o
   8   7   9      121.12       96.60     21.00 o
   9   7   9      915.47      909.59     33.40 o
  10   7   9       13.12      -11.45     29.98 o
  11   7   9      999.58      985.18     37.58 o
  12   7   9       40.25       72.62     23.79 o
  13   7   9      413.76      436.16     32.58 o
  14   7   9        0.62        6.39     24.35 o
  15   7   9      310.21      364.24     34.35 o
  16   7   9        0.09       10.88     28.59 o
  17   7   9      222.11      179.91     35.55 o
   0   8   9        2.87       12.90     20.12 o
   1   8   9       46.86       21.96     13.26 o
   2   8   9      427.92      422.70     16.12 o
   3   8   9      209.35      196.73     21.38 o
   4   8   9      376.07      394.60     23.47 o
   5   8   9       74.20       72.30     18.28 o
   6   8   9      267.12      264.42     22.65 o
   7   8   9       33.69       53.39     17.46 o
   8   8   9       14.83        6.07     26.82 o
   9   8   9       18.33       44.28     19.86 o
  10   8   9        2.55       20.50     27.71 o
  11   8   9        0.37       38.08     21.06 o
  12   8   9      266.11      214.07     28.53 o
  13   8   9       28.22       12.34     35.93 o
  14   8   9        1.78      -13.09     35.93 o
  15   8   9        0.10      -39.73     39.73 o
  16   8   9       41.91       29.73     40.23 o
  17   8   9        3.52        0.00     42.32 o
   1   9   9     3307.23     3191.15     35.87 o
   2   9   9      588.83      614.40     18.65 o
   3   9   9     1252.11     1228.72     34.54 o
   4   9   9      713.85      661.17     28.40 o
   5   9   9     1630.79     1649.58     40.11 o
   6   9   9        3.01       11.64     26.69 o
   7   9   9      760.06      738.03     31.44 o
   8   9   9     1150.22     1139.66     37.70 o
   9   9   9      344.31      333.94     28.09 o
  10   9   9       94.37       93.62     23.15 o
  11   9   9      518.56      546.74     33.53 o
  12   9   9        3.93      -32.07     33.78 o
  13   9   9      301.06      342.35     31.63 o
  14   9   9      198.03      196.48     30.17 o
  15   9   9      237.59      287.89     32.58 o
  16   9   9       24.28        5.12     41.56 o
   0  10   9     1428.05     1382.25     35.99 o
   1  10   9      335.28      306.31     16.26 o
   2  10   9       73.65       51.11     13.64 o
   3  10   9       39.21       49.66     17.65 o
   4  10   9      255.27      269.99     23.72 o
   5  10   9      159.90      168.39     21.82 o
   6  10   9     1438.18     1387.82     40.55 o
   7  10   9        3.31      -17.71     27.33 o
   8  10   9       14.39       -3.35     21.51 o
   9  10   9        1.19      -32.01     32.01 o
  10  10   9      107.16      117.60     25.56 o
  11  10   9        3.21      -25.62     35.74 o
  12  10   9      535.29      494.24     35.68 o
  13  10   9       90.00      122.53     26.82 o
  14  10   9        3.88       24.54     27.83 o
  15  10   9       17.46       -7.46     28.47 o
  16  10   9      134.27      153.65     31.44 o
   1  11   9     1272.78     1241.03     26.06 o
   2  11   9      246.64      257.68     16.75 o
   3  11   9     1795.16     1737.76     42.19 o
   4  11   9      651.73      669.27     29.23 o
   5  11   9      779.59      716.52     32.64 o
   6  11   9      270.75      253.66     25.11 o
   7  11   9      317.19      292.95     26.88 o
   8  11   9       32.04       39.16     21.82 o
   9  11   9      408.60      422.31     31.19 o
  10  11   9      275.26      263.53     28.97 o
  11  11   9      218.76      181.55     30.36 o
  12  11   9        7.89      -35.87     35.87 o
  13  11   9       82.90       71.23     27.45 o
  14  11   9      139.97      120.25     33.34 o
  15  11   9      145.30      121.96     31.76 o
   0  12   9        5.49       23.34     19.23 o
   1  12   9        1.11       43.83     13.01 o
   2  12   9       75.85       83.61     15.48 o
   3  12   9       46.01       34.41     19.61 o
   4  12   9        3.17       29.48     19.17 o
   5  12   9       92.59       95.96     21.82 o
   6  12   9       19.42       14.80     21.38 o
   7  12   9       12.20        5.44     32.32 o
   8  12   9        6.82       22.58     31.25 o
   9  12   9       14.83      -13.79     32.96 o
  10  12   9       42.11        6.20     36.56 o
  11  12   9       36.83       28.15     24.73 o
  12  12   9        0.02        2.28     39.09 o
  13  12   9       47.67       43.14     28.91 o
  14  12   9       11.01       63.13     27.39 o
   1  13   9      137.54      130.54     16.71 o
   2  13   9      115.46      118.10     16.26 o
   3  13   9      387.67      320.84     27.77 o
   4  13   9       15.07       46.43     21.51 o
   5  13   9      272.24      274.92     26.57 o
   6  13   9        0.14      -36.88     36.88 o
   7  13   9      408.48      415.04     30.81 o
   8  13   9        7.81      -11.96     32.70 o
   9  13   9      409.02      375.69     33.78 o
  10  13   9       25.38      -13.03     39.79 o
  11  13   9      160.10      180.48     31.38 o
  12  13   9       59.97       61.93     26.82 o
  13  13   9      188.80      258.98     31.63 o
  14  13   9        6.29       32.89     28.15 o
   0  14   9        1.00        7.15     27.64 o
   1  14   9       54.17       55.11     15.65 o
   2  14   9       21.01       35.02     21.29 o
   3  14   9        3.11      -36.06     36.06 o
   4  14   9       73.40       21.51     25.18 o
   5  14   9        2.65       -9.55     32.89 o
   6  14   9      156.45      142.90     27.64 o
   7  14   9       56.40       30.55     39.09 o
   8  14   9        2.90       -9.49     24.54 o
   9  14   9       22.52        4.36     37.32 o
  10  14   9       24.23       60.54     26.82 o
  11  14   9        6.45       38.21     25.37 o
  12  14   9       17.04       63.70     27.26 o
  13  14   9       37.56       69.33     29.35 o
   1  15   9       63.51       82.89     16.93 o
   2  15   9      237.89      233.53     20.78 o
   3  15   9      520.30      487.97     33.59 o
   4  15   9       65.88       83.94     24.73 o
   5  15   9       82.63       32.70     38.33 o
   6  15   9       13.86        0.00     34.48 o
   7  15   9      128.94      154.54     27.45 o
   8  15   9      105.24      121.77     28.34 o
   9  15   9      272.53      297.76     33.65 o
  10  15   9       49.61       12.02     36.75 o
  11  15   9       45.52       37.64     30.87 o
  12  15   9       19.33       23.60     39.28 o
   0  16   9      251.43      239.31     30.05 o
   1  16   9       23.32       22.99     23.93 o
   2  16   9      109.08      102.15     19.10 o
   3  16   9        0.04       25.18     34.10 o
   4  16   9      176.09      178.13     29.54 o
   5  16   9        6.21       17.40     25.11 o
   6  16   9      230.14      251.01     31.19 o
   7  16   9        0.38      -37.26     37.26 o
   8  16   9       36.99       -2.34     39.28 o
   9  16   9       13.07       36.75     37.70 o
  10  16   9      110.38      130.82     31.12 o
  11  16   9       38.48       59.40     30.74 o
   1  17   9      182.60      195.63     20.73 o
   2  17   9      138.92      156.27     23.85 o
   3  17   9      245.91      327.23     32.58 o
   4  17   9      284.62      252.59     34.67 o
   5  17   9       92.86      124.05     28.66 o
   6  17   9       13.01      -42.38     42.38 o
   7  17   9       92.10      158.27     30.24 o
   8  17   9      170.08      161.69     33.02 o
   9  17   9       76.96      104.82     30.68 o
   0  18   9      268.57      365.00     33.27 o
   1  18   9        8.59       -0.27     27.63 o
   2  18   9        0.20       29.39     29.00 o
   3  18   9       17.98      -33.46     39.60 o
   4  18   9        2.03      -12.15     37.20 o
   5  18   9        4.79       -9.87     37.89 o
   6  18   9       32.08      -12.59     41.50 o
   7  18   9       13.17       24.54     29.16 o
   1  19   9       18.87       25.70     27.91 o
   2  19   9       19.61       -1.81     30.36 o
   3  19   9       97.35      129.93     31.06 o
   4  19   9       35.07       46.43     28.59 o
   5  19   9       60.07      -31.50     45.86 o
   0   0  10     4063.07     4194.58     46.75 o
   1   0  10      703.16      732.10     16.39 o
   2   0  10       17.65       15.10     13.13 o
   3   0  10      985.67      976.64     26.32 o
   4   0  10      544.71      502.52     21.25 o
   5   0  10     9724.30     9695.50     93.31 o
   6   0  10     2660.19     2743.00     43.90 o
   7   0  10      800.21      754.29     27.77 o
   8   0  10       64.15       61.30     18.72 o
   9   0  10      364.88      335.84     23.79 o
  10   0  10      422.56      470.01     27.14 o
  11   0  10      366.05      430.91     27.90 o
  12   0  10     2520.00     2352.57     54.91 o
  13   0  10      294.24      351.84     30.36 o
  14   0  10      485.69      519.35     35.61 o
  15   0  10      112.66       93.87     28.28 o
  16   0  10       64.88       34.67     29.54 o
  17   0  10      397.96      403.21     37.89 o
  18   0  10      234.83      203.50     37.45 o
   1   1  10     1189.90     1246.75     14.19 o
   2   1  10      231.25      220.09      8.29 o
   3   1  10     1983.33     1988.35     25.05 o
   4   1  10      880.01      891.37     18.98 o
   5   1  10      573.64      504.89     16.64 o
   6   1  10       17.06        6.60     16.83 o
   7   1  10     1141.99     1112.41     37.13 o
   8   1  10      582.34      578.07     19.02 o
   9   1  10      665.61      664.52     20.91 o
  10   1  10        0.03      -19.43     19.43 o
  11   1  10       19.38       -7.32     20.69 o
  12   1  10        2.69       20.25     21.80 o
  13   1  10      312.41      325.35     20.82 o
  14   1  10      101.08      118.88     18.76 o
  15   1  10      286.43      294.12     22.74 o
  16   1  10       37.06       59.78     18.59 o
  17   1  10        2.67      -29.30     30.16 o
  18   1  10       12.18       18.70     25.41 o
   0   2  10     2814.69     2822.50     28.49 o
   1   2  10      865.79      885.27     12.36 o
   2   2  10      828.98      889.48     12.61 o
   3   2  10      432.36      446.65     14.78 o
   4   2  10     1261.18     1250.20     35.04 o
   5   2  10      647.14      612.46     17.17 o
   6   2  10     1006.46      970.05     20.66 o
   7   2  10      323.52      299.08     16.51 o
   8   2  10      441.34      446.48     19.17 o
   9   2  10       60.89       52.73     13.60 o
  10   2  10      733.53      758.90     22.43 o
  11   2  10      158.95      169.69     16.42 o
  12   2  10      270.88      316.14     20.56 o
  13   2  10       42.59       38.17     20.04 o
  14   2  10       75.97       86.65     19.07 o
  15   2  10       98.97      111.85     20.09 o
  16   2  10      193.65      194.36     23.48 o
  17   2  10       13.71       -1.41     24.03 o
  18   2  10      109.76      123.56     22.87 o
   1   3  10       68.78      101.45     11.77 o
   2   3  10        9.07      -11.07     14.56 o
   3   3  10     1325.61     1276.55     30.62 o
   4   3  10      439.72      444.77     22.08 o
   5   3  10        8.23       27.52     15.56 o
   6   3  10       38.30       66.55     17.27 o
   7   3  10        0.90       -6.39     23.34 o
   8   3  10      256.92      228.93     21.82 o
   9   3  10       24.20       45.23     17.90 o
  10   3  10        9.47       21.82     25.43 o
  11   3  10       17.87      -16.70     30.43 o
  12   3  10       17.42        3.61     27.83 o
  13   3  10        1.73       30.68     33.08 o
  14   3  10       28.82        6.14     38.78 o
  15   3  10       12.29      -41.81     41.81 o
  16   3  10       45.51       54.09     30.30 o
  17   3  10        0.59      -20.12     41.56 o
  18   3  10        1.39        8.03     44.28 o
   0   4  10     2525.12     2596.30     39.98 o
   1   4  10       20.61       18.58     20.27 o
   2   4  10     1937.56     1976.12     25.85 o
   3   4  10        1.04        2.15     21.51 o
   4   4  10     3959.27     4017.46     51.93 o
   5   4  10      127.65      105.77     18.41 o
   6   4  10     1588.88     1514.71     37.13 o
   7   4  10      139.86      146.32     19.29 o
   8   4  10     1675.48     1677.79     39.92 o
   9   4  10       20.61       49.21     18.72 o
  10   4  10      432.01      390.24     27.33 o
  11   4  10      136.68      179.59     23.85 o
  12   4  10      102.07       64.65     25.68 o
  13   4  10        0.21        5.82     33.91 o
  14   4  10       59.68       94.82     26.63 o
  15   4  10        1.39      -35.68     39.47 o
  16   4  10      167.96      189.27     32.26 o
  17   4  10        0.03       27.96     38.78 o
   1   5  10        9.03        1.71     14.96 o
   2   5  10        6.93       12.81     14.55 o
   3   5  10      644.61      685.97     26.06 o
   4   5  10        0.64        4.11     15.81 o
   5   5  10       24.32       38.08     17.21 o
   6   5  10       12.18       21.95     24.23 o
   7   5  10        0.26       17.02     16.70 o
   8   5  10      305.21      292.32     24.80 o
   9   5  10      131.41      132.72     20.24 o
  10   5  10       99.27       69.46     22.84 o
  11   5  10       44.81       48.84     21.25 o
  12   5  10        6.26       26.06     31.00 o
  13   5  10       54.63       87.42     24.54 o
  14   5  10       66.36       96.60     25.87 o
  15   5  10       71.56       89.57     28.09 o
  16   5  10        4.01       -4.87     39.60 o
  17   5  10       12.14       18.09     43.40 o
   0   6  10     2342.00     2399.57     41.31 o
   1   6  10      705.90      777.26     18.81 o
   2   6  10     1759.16     1819.72     31.03 o
   3   6  10      399.57      304.40     21.70 o
   4   6  10      638.28      657.63     26.19 o
   5   6  10     1586.88     1548.49     36.82 o
   6   6  10     4063.73     4192.68     58.64 o
   7   6  10      316.26      309.14     23.85 o
   8   6  10      920.41      902.44     33.15 o
   9   6  10      191.54      170.42     23.85 o
  10   6  10      357.88      354.62     27.01 o
  11   6  10       52.68       94.13     21.89 o
  12   6  10     1104.53     1053.44     41.69 o
  13   6  10      486.83      486.64     33.78 o
  14   6  10      555.62      503.72     38.27 o
  15   6  10       79.25       83.31     30.30 o
  16   6  10       70.47       65.35     29.29 o
  17   6  10       62.61       36.75     44.72 o
   1   7  10       66.65       87.67     13.92 o
   2   7  10      965.82      897.76     20.41 o
   3   7  10     1018.82     1030.54     31.19 o
   4   7  10      659.69      727.72     27.52 o
   5   7  10      317.46      325.08     23.15 o
   6   7  10       95.30       75.91     20.62 o
   7   7  10      450.72      422.94     26.95 o
   8   7  10      133.02      140.05     21.51 o
   9   7  10      601.97      631.00     30.68 o
  10   7  10      403.14      354.88     28.53 o
  11   7  10        0.00      -11.13     32.39 o
  12   7  10        8.45       82.68     23.34 o
  13   7  10       96.65       97.35     26.32 o
  14   7  10      179.18      268.47     27.96 o
  15   7  10      163.43      200.34     33.40 o
  16   7  10       21.67       25.24     29.04 o
  17   7  10        6.12      -40.23     43.84 o
   0   8  10      531.39      567.24     25.75 o
   1   8  10       76.30      104.50     12.77 o
   2   8  10     3805.32     3767.99     38.71 o
   3   8  10        1.84       15.94     23.28 o
   4   8  10     2821.64     2771.78     48.84 o
   5   8  10      270.48      286.50     23.34 o
   6   8  10      193.79      227.54     22.65 o
   7   8  10       32.07      -18.53     29.60 o
   8   8  10     1326.16     1289.83     40.17 o
   9   8  10        0.01       18.85     28.09 o
  10   8  10     1003.67     1003.59     38.46 o
  11   8  10      176.15      200.46     27.58 o
  12   8  10      101.45      111.90     26.19 o
  13   8  10       14.52      -32.39     36.44 o
  14   8  10      409.94      416.24     34.79 o
  15   8  10       24.57        4.87     28.40 o
  16   8  10      193.85      257.40     34.73 o
   1   9  10        1.28      -17.89     17.89 o
   2   9  10        1.80       -6.73     31.85 o
   3   9  10       28.34       53.71     17.52 o
   4   9  10       80.72       85.59     19.93 o
   5   9  10       14.71       -2.97     27.90 o
   6   9  10        3.15       16.32     17.71 o
   7   9  10      102.83       57.69     22.14 o
   8   9  10        4.04      -15.31     29.04 o
   9   9  10      176.06      188.95     25.87 o
  10   9  10       29.28       42.45     23.41 o
  11   9  10       76.67      114.69     25.62 o
  12   9  10        8.01      -38.59     38.59 o
  13   9  10       19.87       -2.21     37.07 o
  14   9  10        2.47        9.49     37.89 o
  15   9  10       18.78       17.59     38.97 o
  16   9  10        5.34        7.97     42.45 o
   0  10  10     1735.82     1761.93     42.70 o
   1  10  10      144.34      167.15     15.16 o
   2  10  10     1410.16     1434.16     27.33 o
   3  10  10        1.89        9.05     25.24 o
   4  10  10     1992.13     1940.88     45.04 o
   5  10  10        0.71       27.01     27.71 o
   6  10  10      247.59      244.24     25.94 o
   7  10  10        1.18        1.71     30.30 o
   8  10  10     1043.90     1008.14     38.71 o
   9  10  10       27.64       68.51     22.71 o
  10  10  10      409.97      368.79     31.76 o
  11  10  10       76.18       22.58     39.79 o
  12  10  10      192.10      199.01     31.44 o
  13  10  10        2.21      -38.59     38.59 o
  14  10  10       84.14       31.44     45.17 o
  15  10  10        5.89       25.56     41.37 o
   1  11  10      223.71      221.66     18.44 o
   2  11  10       63.32       62.43     14.78 o
   3  11  10        6.60       15.81     27.77 o
   4  11  10       36.83       29.10     19.86 o
   5  11  10       26.29       36.56     20.69 o
   6  11  10        3.77       46.37     20.94 o
   7  11  10      161.97      197.93     24.99 o
   8  11  10       31.48       60.41     22.65 o
   9  11  10        6.85        3.86     33.78 o
  10  11  10       35.84       16.32     36.82 o
  11  11  10        6.25       12.84     34.41 o
  12  11  10        0.04       20.31     34.73 o
  13  11  10       63.48      127.09     29.48 o
  14  11  10        1.03      -17.52     42.00 o
  15  11  10       15.80       31.69     28.78 o
   0  12  10      422.92      463.30     27.83 o
   1  12  10      372.76      382.36     28.75 o
   2  12  10      699.98      690.84     23.39 o
   3  12  10       38.61       53.83     21.76 o
   4  12  10       91.99       67.05     23.53 o
   5  12  10      282.95      354.62     27.26 o
   6  12  10      742.05      712.48     35.36 o
   7  12  10        2.15       12.27     21.32 o
   8  12  10      188.78      207.74     26.88 o
   9  12  10       20.85       18.41     33.78 o
  10  12  10      248.34      252.27     29.42 o
  11  12  10      202.97      269.99     31.06 o
  12  12  10      245.70      299.91     33.78 o
  13  12  10       51.35       85.34     28.78 o
  14  12  10      208.50      165.23     35.80 o
   1  13  10      140.95      149.67     25.43 o
   2  13  10        2.43       12.44     19.93 o
   3  13  10      682.35      692.80     34.73 o
   4  13  10       31.48       43.02     23.41 o
   5  13  10       45.18       50.61     22.84 o
   6  13  10       12.68        9.68     32.70 o
   7  13  10       72.61       73.82     25.68 o
   8  13  10      135.72      162.38     27.33 o
   9  13  10      383.03      405.74     35.36 o
  10  13  10        5.64       11.20     34.73 o
  11  13  10       10.53      -39.79     39.79 o
  12  13  10        0.16        0.00     39.47 o
  13  13  10       55.68       87.68     31.44 o
   0  14  10       58.35       71.04     23.22 o
   1  14  10      408.52      444.18     22.79 o
   2  14  10      223.98      204.52     20.24 o
   3  14  10       34.74       22.96     23.91 o
   4  14  10      438.60      429.78     32.77 o
   5  14  10      216.31      158.52     29.67 o
   6  14  10       32.95       37.89     25.49 o
   7  14  10      164.15      125.69     29.23 o
   8  14  10      191.10      210.97     29.23 o
   9  14  10       31.39      -27.20     37.70 o
  10  14  10      250.96      262.08     33.59 o
  11  14  10       91.30       75.09     30.62 o
  12  14  10       30.42       52.76     28.66 o
   1  15  10       21.07       11.86     24.00 o
   2  15  10        8.65      -25.14     25.14 o
   3  15  10      138.06      170.42     27.90 o
   4  15  10       79.42      101.72     25.94 o
   5  15  10       25.51       -4.24     35.49 o
   6  15  10       54.85       23.91     36.44 o
   7  15  10       61.05       86.16     26.95 o
   8  15  10       25.13      -40.55     40.55 o
   9  15  10        0.60       40.67     25.30 o
  10  15  10      120.17      145.30     30.93 o
  11  15  10       27.69       33.59     43.46 o
   0  16  10      164.37      183.26     30.43 o
   1  16  10        0.04        9.70     24.02 o
   2  16  10       74.85       36.15     22.82 o
   3  16  10        1.61        6.52     35.93 o
   4  16  10      317.88      330.33     34.35 o
   5  16  10       27.33        4.49     37.58 o
   6  16  10      148.71      149.98     30.11 o
   7  16  10        1.44      -41.94     41.94 o
   8  16  10      114.10      148.97     29.35 o
   9  16  10        0.45       22.71     40.80 o
  10  16  10       73.40       66.67     31.76 o
   1  17  10        8.35        6.33     31.31 o
   2  17  10        3.40       16.09     49.88 o
   3  17  10       43.99       53.33     29.16 o
   4  17  10       44.70      110.51     27.71 o
   5  17  10        2.04       -4.81     38.33 o
   6  17  10       15.78       61.17     27.39 o
   7  17  10        8.09      -32.64     41.62 o
   8  17  10       20.22       20.62     42.13 o
   0  18  10      233.20      313.76     33.59 o
   1  18  10       40.67       74.99     19.21 o
   2  18  10      111.54      106.32     20.66 o
   3  18  10        7.75       -9.87     39.28 o
   4  18  10       13.10       19.99     41.69 o
   5  18  10       12.87       10.18     38.71 o
   6  18  10      263.40      316.61     34.03 o
   1  19  10       24.65      -10.63     31.87 o
   2  19  10       26.83       39.37     23.58 o
   3  19  10       54.86       64.21     29.79 o
   1   1  11      522.24      598.90     11.60 o
   2   1  11      609.98      546.50     11.44 o
   3   1  11     3382.55     3448.86     33.46 o
   4   1  11      237.71      225.36     26.73 o
   5   1  11     1764.18     1748.42     49.53 o
   6   1  11      222.54      219.30     22.17 o
   7   1  11     1480.83     1481.54     32.14 o
   8   1  11        0.12       -0.35     18.55 o
   9   1  11     2023.60     1941.18     31.42 o
  10   1  11       40.98       63.83     18.31 o
  11   1  11      565.42      543.54     34.44 o
  12   1  11       70.73       79.08     23.60 o
  13   1  11      117.82      106.13     18.72 o
  14   1  11       26.38       31.17     47.70 o
  15   1  11      322.21      335.47     43.74 o
  16   1  11       40.09       44.98     23.58 o
  17   1  11      112.59      142.22     22.49 o
   0   2  11      127.74      109.45     27.49 o
   1   2  11     1808.54     1885.36     17.80 o
   2   2  11       65.18       76.66      7.90 o
   3   2  11      111.72      108.77     17.78 o
   4   2  11      209.94      213.60     13.95 o
   5   2  11      743.02      745.86     19.46 o
   6   2  11        8.15       -9.84     20.24 o
   7   2  11        0.92      -17.89     17.89 o
   8   2  11        8.08        3.43     14.70 o
   9   2  11       23.42       16.87     15.96 o
  10   2  11       40.49        8.12     21.56 o
  11   2  11      362.74      375.11     38.11 o
  12   2  11      110.78      129.78     17.71 o
  13   2  11      412.72      453.66     44.41 o
  14   2  11        5.09        2.93     25.56 o
  15   2  11      217.24      218.75     30.08 o
  16   2  11       69.28       59.33     20.44 o
  17   2  11        0.22       53.59     20.97 o
   1   3  11     3287.73     3532.47     59.84 o
   2   3  11      435.35      504.36     15.61 o
   3   3  11       38.41       36.37     15.31 o
   4   3  11     1513.82     1420.40     33.78 o
   5   3  11     3927.19     3887.21     53.71 o
   6   3  11       34.41       23.85     18.98 o
   7   3  11     4607.88     4464.95     60.73 o
   8   3  11      589.48      558.63     27.26 o
   9   3  11       27.15       21.38     19.99 o
  10   3  11       22.00       19.55     29.04 o
  11   3  11      343.33      335.65     27.71 o
  12   3  11       33.91       18.53     33.84 o
  13   3  11      884.15      820.58     40.49 o
  14   3  11      320.38      277.26     33.97 o
  15   3  11       29.71       33.78     38.40 o
  16   3  11       29.03       92.42     28.91 o
  17   3  11       84.61      110.01     29.10 o
   0   4  11     1527.70     1568.80     33.72 o
   1   4  11     1438.59     1402.16     41.94 o
   2   4  11      150.40      118.71     16.29 o
   3   4  11      635.34      636.63     24.92 o
   4   4  11       67.10       46.05     18.09 o
   5   4  11     1697.82     1717.20     38.21 o
   6   4  11     1412.90     1274.27     35.17 o
   7   4  11       22.22      -19.48     26.76 o
   8   4  11       70.91      105.26     19.48 o
   9   4  11       57.32       14.80     21.06 o
  10   4  11       13.29        5.00     30.55 o
  11   4  11     1196.48     1224.42     41.24 o
  12   4  11      235.86      282.19     27.58 o
  13   4  11       28.07       40.11     25.94 o
  14   4  11        8.05        0.00     38.14 o
  15   4  11        6.92      -40.86     40.86 o
  16   4  11       40.53       24.29     40.67 o
  17   4  11       98.79       67.31     33.21 o
   1   5  11       88.56      113.47     11.88 o
   2   5  11      171.12      172.84     13.39 o
   3   5  11     3251.35     3170.56     48.96 o
   4   5  11      167.80      164.34     19.17 o
   5   5  11      894.68      917.37     30.43 o
   6   5  11        6.77        7.53     17.14 o
   7   5  11      511.38      500.43     27.01 o
   8   5  11        9.78       21.32     27.26 o
   9   5  11     1345.92     1289.90     39.41 o
  10   5  11       16.03       13.66     30.30 o
  11   5  11      200.54      218.05     25.75 o
  12   5  11       20.58        7.72     31.63 o
  13   5  11        1.51      -14.42     35.93 o
  14   5  11       90.47       57.69     26.88 o
  15   5  11      380.33      382.58     35.55 o
  16   5  11        0.77      -41.24     41.24 o
  17   5  11      131.80       42.00     49.66 o
   0   6  11     1283.90     1155.16     32.20 o
   1   6  11      167.89      158.90     12.65 o
   2   6  11       11.44       -6.81     15.51 o
   3   6  11        4.67       16.64     20.56 o
   4   6  11       45.13       77.74     17.65 o
   5   6  11       10.06       11.64     17.08 o
   6   6  11       79.61       52.76     19.29 o
   7   6  11       13.30      -10.44     27.64 o
   8   6  11       12.54       19.67     18.72 o
   9   6  11       18.18      -19.93     31.25 o
  10   6  11        1.87      -31.25     31.25 o
  11   6  11        0.45       29.86     30.87 o
  12   6  11       96.25       66.36     27.07 o
  13   6  11       66.67       60.03     27.58 o
  14   6  11        0.26       22.39     34.98 o
  15   6  11        5.44       -4.74     39.85 o
  16   6  11       10.00      -12.65     39.79 o
   1   7  11      146.47      144.34     22.74 o
   2   7  11       49.92       50.64     12.26 o
   3   7  11      375.43      393.34     23.28 o
   4   7  11       42.58        5.50     25.87 o
   5   7  11      778.86      695.14     30.81 o
   6   7  11       14.35        0.00     26.00 o
   7   7  11      685.75      670.47     31.12 o
   8   7  11       41.21       66.99     20.31 o
   9   7  11      950.65      966.46     37.77 o
  10   7  11        7.02       15.43     22.46 o
  11   7  11      469.99      535.73     32.45 o
  12   7  11       55.01       63.19     25.11 o
  13   7  11      193.98      112.47     31.25 o
  14   7  11       11.16      -22.96     39.92 o
  15   7  11      179.87      192.49     31.63 o
  16   7  11        0.42       -2.59     39.98 o
   0   8  11       79.07       70.98     17.40 o
   1   8  11      101.30       94.39     13.44 o
   2   8  11      193.48      195.87     18.03 o
   3   8  11      277.47      297.63     23.34 o
   4   8  11       86.30       74.01     18.91 o
   5   8  11      462.88      550.09     27.14 o
   6   8  11        1.34       18.66     25.56 o
   7   8  11      122.83      154.35     22.14 o
   8   8  11       19.54        1.71     30.36 o
   9   8  11       19.31      -32.58     32.58 o
  10   8  11      112.20        3.80     38.46 o
  11   8  11      156.03      223.87     27.83 o
  12   8  11        6.48      -35.04     35.04 o
  13   8  11       25.45      -22.27     37.95 o
  14   8  11        1.34       -2.34     40.80 o
  15   8  11       20.73        5.00     42.57 o
  16   8  11        5.72       -7.97     41.31 o
   1   9  11     1779.12     1777.19     29.97 o
   2   9  11       18.75       13.70     14.59 o
   3   9  11       74.02       84.39     19.86 o
   4   9  11      111.31      153.02     21.32 o
   5   9  11     1199.24     1231.32     37.95 o
   6   9  11      123.19      147.14     22.71 o
   7   9  11     1338.42     1294.01     41.69 o
   8   9  11        2.59       17.78     21.95 o
   9   9  11       72.19      100.64     23.60 o
  10   9  11       32.78      -21.57     35.99 o
  11   9  11      479.26      490.31     35.30 o
  12   9  11       27.53       65.35     26.69 o
  13   9  11      421.10      472.85     37.13 o
  14   9  11       35.07      -43.71     43.71 o
  15   9  11        1.02      -20.56     41.18 o
   0  10  11      265.99      256.95     24.80 o
   1  10  11      713.49      692.38     21.85 o
   2  10  11      217.15      231.43     16.28 o
   3  10  11       12.11      -27.90     27.90 o
   4  10  11       57.07       24.29     32.77 o
   5  10  11      124.48       76.54     22.71 o
   6  10  11       22.48       22.39     30.74 o
   7  10  11      298.07      321.67     27.83 o
   8  10  11        1.66       -5.57     30.11 o
   9  10  11      130.89      121.77     26.95 o
  10  10  11      110.66      166.50     26.00 o
  11  10  11      174.51      169.66     30.24 o
  12  10  11      116.52      143.53     29.48 o
  13  10  11      134.94      171.56     30.17 o
  14  10  11        8.29       27.64     37.39 o
  15  10  11       29.72       30.49     30.11 o
   1  11  11      968.81      933.36     59.30 o
   2  11  11       78.92       90.65     15.39 o
   3  11  11     2340.77     2359.59     51.81 o
   4  11  11      139.67      150.74     23.03 o
   5  11  11      376.45      340.33     28.59 o
   6  11  11        0.28       -9.05     30.55 o
   7  11  11      126.16      138.22     24.99 o
   8  11  11      111.99      112.47     26.82 o
   9  11  11      821.38      739.74     39.79 o
  10  11  11       13.08       13.85     25.49 o
  11  11  11      118.60       97.35     28.53 o
  12  11  11        2.24      -37.45     37.45 o
  13  11  11        4.60       27.20     39.66 o
  14  11  11       57.96       68.95     30.17 o
   0  12  11       30.12       10.44     29.73 o
   1  12  11       25.79       29.33     14.23 o
   2  12  11        4.42       21.06     21.72 o
   3  12  11        0.47       22.27     20.81 o
   4  12  11       12.56       14.55     32.77 o
   5  12  11        0.01      -18.60     32.01 o
   6  12  11      113.24      111.21     25.56 o
   7  12  11        3.63       25.75     32.26 o
   8  12  11       15.98       35.99     23.22 o
   9  12  11        0.09        8.54     34.29 o
  10  12  11       40.19       65.91     26.63 o
  11  12  11       17.34       11.70     38.78 o
  12  12  11       13.13      -36.75     40.04 o
  13  12  11       12.37       41.12     42.51 o
   1  13  11      218.02      210.99     42.60 o
   2  13  11       10.13        8.38     35.49 o
   3  13  11      676.70      652.76     34.35 o
   4  13  11        0.11        9.62     32.96 o
   5  13  11      329.52      296.81     30.49 o
   6  13  11        4.17       22.27     32.89 o
   7  13  11      233.89      263.53     29.54 o
   8  13  11        2.32      -36.82     37.58 o
   9  13  11      564.54      583.75     38.90 o
  10  13  11        4.16        2.34     37.70 o
  11  13  11      299.17      298.26     37.45 o
  12  13  11       13.53      -42.51     42.51 o
   0  14  11      397.06      361.77     31.82 o
   1  14  11       60.15       57.87     31.03 o
   2  14  11        4.67       35.06     18.98 o
   3  14  11        2.78       52.31     22.77 o
   4  14  11       13.77       18.41     22.39 o
   5  14  11      204.26      178.77     28.66 o
   6  14  11       19.18       67.56     23.41 o
   7  14  11        0.31       17.65     34.79 o
   8  14  11        3.15       16.00     38.02 o
   9  14  11        5.15       -4.74     38.27 o
  10  14  11        0.92      -36.88     41.05 o
  11  14  11       34.55       25.62     31.88 o
   1  15  11      436.06      432.20     24.42 o
   2  15  11       27.16        1.24     26.88 o
   3  15  11       12.18      -35.55     35.55 o
   4  15  11       84.43      121.65     28.34 o
   5  15  11      318.80      382.40     32.64 o
   6  15  11        3.22       -6.83     39.92 o
   7  15  11      500.61      539.21     38.59 o
   8  15  11       80.04       79.45     28.28 o
   9  15  11       26.71        9.93     29.29 o
  10  15  11        0.38       43.90     28.21 o
   0  16  11       75.28      100.26     26.88 o
   1  16  11      211.69      242.12     21.92 o
   2  16  11      118.77       92.74     21.26 o
   3  16  11       27.53       76.10     25.81 o
   4  16  11       36.80       32.26     27.77 o
   5  16  11       60.77      103.43     27.39 o
   6  16  11        4.61      -39.22     39.22 o
   7  16  11       72.95       53.01     30.68 o
   8  16  11       12.95       49.53     28.91 o
   9  16  11        1.13        5.25     39.22 o
   1  17  11       68.15       90.63     20.78 o
   2  17  11       57.90       70.66     20.08 o
   3  17  11      696.70      704.95     43.90 o
   4  17  11       23.70       29.35     38.40 o
   5  17  11       20.31      -14.93     41.81 o
   6  17  11       15.89        7.65     42.95 o
   7  17  11        0.54       33.91     38.90 o
   0  18  11        1.55      -43.33     43.33 o
   1  18  11       35.17       -8.18     25.29 o
   2  18  11       13.80       24.11     29.21 o
   3  18  11        1.35      -38.84     38.84 o
   4  18  11        0.52       13.03     37.58 o
   5  18  11       52.01       23.79     45.99 o
   0   0  12     4361.87     4419.97     54.84 o
   1   0  12      283.44      291.28     14.58 o
   2   0  12      153.37      124.06     18.31 o
   3   0  12     1383.77     1294.83     34.03 o
   4   0  12        6.90       19.99     16.51 o
   5   0  12        5.32      -16.89     26.00 o
   6   0  12     6869.78     6836.81     74.45 o
   7   0  12      280.94      284.66     22.96 o
   8   0  12      992.68     1113.91     35.36 o
   9   0  12       28.35       45.61     20.94 o
  10   0  12       64.94       23.79     30.68 o
  11   0  12      158.68      151.63     26.00 o
  12   0  12     2808.85     2755.40     61.93 o
  13   0  12       80.73       28.66     38.59 o
  14   0  12      240.70      208.25     31.57 o
  15   0  12      194.09      202.11     31.69 o
  16   0  12        7.10        8.67     28.91 o
  17   0  12        0.08      -15.81     42.32 o
   1   1  12      161.32      152.53      9.27 o
   2   1  12     3115.57     3072.25     23.65 o
   3   1  12        5.80        8.48     13.62 o
   4   1  12      480.75      460.90     17.24 o
   5   1  12        0.65        8.41     17.60 o
   6   1  12        3.48      -19.18     19.18 o
   7   1  12        8.25        3.53     14.67 o
   8   1  12     1033.05     1043.61     24.96 o
   9   1  12       21.42       40.26     23.25 o
  10   1  12      267.65      289.92     18.52 o
  11   1  12        2.62      -36.18     36.18 o
  12   1  12       54.70       26.53     27.42 o
  13   1  12        6.65       27.57     24.36 o
  14   1  12      590.84      615.73     27.02 o
  15   1  12        3.29       18.68     28.74 o
  16   1  12       18.72       43.36     31.60 o
  17   1  12        0.15       24.96     29.67 o
   0   2  12      454.07      422.31     16.48 o
   1   2  12      716.68      668.24     13.36 o
   2   2  12     3957.34     3945.38     26.50 o
   3   2  12      220.61      228.29     14.51 o
   4   2  12     2808.71     2733.37     42.54 o
   5   2  12      375.73      331.50     15.85 o
   6   2  12       29.89       46.03     12.80 o
   7   2  12        3.06        4.15     14.99 o
   8   2  12      724.06      693.17     21.85 o
   9   2  12       86.84      129.19     16.16 o
  10   2  12      978.24      945.39     55.86 o
  11   2  12      137.46      174.10     39.66 o
  12   2  12       37.39       28.99     20.80 o
  13   2  12       21.79       37.90     33.56 o
  14   2  12      252.27      235.50     23.91 o
  15   2  12       27.36      -10.84     53.83 o
  16   2  12      274.44      222.23     63.54 o
  17   2  12       12.31        7.28     27.64 o
   1   3  12        2.05       -6.66     16.17 o
   2   3  12       36.30       35.53     14.31 o
   3   3  12        1.44      -18.85     23.72 o
   4   3  12      838.08      770.42     29.73 o
   5   3  12       10.55        8.03     24.61 o
   6   3  12       74.05       65.98     18.22 o
   7   3  12       58.00       80.27     20.24 o
   8   3  12        0.10      -26.13     26.13 o
   9   3  12        0.01      -26.25     29.10 o
  10   3  12       28.23       20.88     30.11 o
  11   3  12       17.00       -9.24     31.06 o
  12   3  12       40.97       48.08     23.09 o
  13   3  12       12.95       31.31     38.08 o
  14   3  12       23.65       31.06     26.32 o
  15   3  12        0.01      -40.49     40.49 o
  16   3  12       43.48       -7.53     45.86 o
   0   4  12     3592.48     3407.97     50.04 o
   1   4  12       40.15       17.69     14.13 o
   2   4  12     3108.56     3084.03     34.67 o
   3   4  12        4.76       29.67     17.14 o
   4   4  12     1490.85     1465.18     36.44 o
   5   4  12       10.40       20.62     17.46 o
   6   4  12      415.35      445.72     25.24 o
   7   4  12        8.62       15.06     25.43 o
   8   4  12      311.74      342.80     26.00 o
   9   4  12       15.75       20.88     21.00 o
  10   4  12      625.17      608.54     34.67 o
  11   4  12       41.59       32.83     24.73 o
  12   4  12      238.61      248.86     30.05 o
  13   4  12        8.11      -38.21     38.21 o
  14   4  12      166.78      125.95     31.25 o
  15   4  12        2.04       -7.15     35.87 o
  16   4  12      144.38      141.00     33.15 o
   1   5  12       13.57       18.16     17.08 o
   2   5  12      192.84      203.61     14.45 o
   3   5  12       35.83       39.98     17.02 o
   4   5  12      120.90      191.17     20.31 o
   5   5  12        0.20       -1.39     24.29 o
   6   5  12        0.07        0.00     26.13 o
   7   5  12       13.48       58.01     18.72 o
   8   5  12      188.23      199.83     23.28 o
   9   5  12       26.19       18.85     22.14 o
  10   5  12      133.57      119.43     24.67 o
  11   5  12        0.73       28.72     29.86 o
  12   5  12      109.30      158.40     28.47 o
  13   5  12       17.19       23.72     32.45 o
  14   5  12        2.68       29.73     27.07 o
  15   5  12        7.54       26.69     40.30 o
  16   5  12       45.97       41.24     43.14 o
   0   6  12     2941.60     2917.40     49.78 o
   1   6  12        8.93       23.69     13.69 o
   2   6  12       43.34       38.16     15.28 o
   3   6  12        4.54       -9.68     26.25 o
   4   6  12      152.34      130.88     19.67 o
   5   6  12      260.10      266.95     23.91 o
   6   6  12     2973.99     2840.73     54.09 o
   7   6  12      101.10       51.87     22.96 o
   8   6  12      827.78      756.12     34.92 o
   9   6  12       63.79       15.88     35.49 o
  10   6  12      276.16      274.10     28.34 o
  11   6  12       10.09        3.92     34.79 o
  12   6  12     1609.12     1684.88     51.93 o
  13   6  12        4.40       28.66     26.19 o
  14   6  12      169.75      212.48     31.25 o
  15   6  12       14.08      -27.26     42.07 o
  16   6  12        0.48      -42.51     42.51 o
   1   7  12       62.12       28.77     15.38 o
   2   7  12      941.81      977.06     38.65 o
   3   7  12        9.43      -25.49     25.49 o
   4   7  12      437.07      436.23     25.87 o
   5   7  12        0.55       -4.62     26.13 o
   6   7  12        9.33        3.16     29.73 o
   7   7  12       61.19       85.27     20.88 o
   8   7  12      502.82      453.31     31.44 o
   9   7  12       23.44       19.99     33.34 o
  10   7  12      215.04      201.16     28.66 o
  11   7  12       72.40       46.49     25.11 o
  12   7  12       30.36       38.46     40.17 o
  13   7  12       10.90        4.49     37.64 o
  14   7  12      297.34      328.75     35.74 o
  15   7  12       36.17      -15.18     44.72 o
   0   8  12       52.65       58.77     19.23 o
   1   8  12      193.94      195.93     25.05 o
   2   8  12     1451.63     1483.88     42.79 o
   3   8  12        0.55        3.04     26.06 o
   4   8  12     1340.51     1321.90     39.16 o
   5   8  12       33.53        6.39     29.23 o
   6   8  12      142.43      134.23     22.33 o
   7   8  12        1.32       34.48     19.42 o
   8   8  12      531.37      524.03     31.25 o
   9   8  12       52.52       11.32     34.29 o
  10   8  12      756.86      756.25     36.94 o
  11   8  12      140.66      149.23     26.19 o
  12   8  12        0.86       19.80     38.33 o
  13   8  12       14.20      -13.92     39.41 o
  14   8  12      162.37      133.79     33.78 o
  15   8  12       32.41       46.68     31.00 o
   1   9  12       79.23       28.48     26.79 o
   2   9  12       69.85       79.79     13.97 o
   3   9  12       35.27       51.05     20.56 o
   4   9  12      145.85      132.15     22.33 o
   5   9  12        0.12        5.88     19.48 o
   6   9  12       57.25       22.52     31.00 o
   7   9  12        0.12       -8.98     30.62 o
   8   9  12        0.52      -18.79     30.62 o
   9   9  12        3.88       -7.84     32.70 o
  10   9  12       14.11       65.85     23.47 o
  11   9  12       40.44        4.30     40.42 o
  12   9  12       14.06       15.94     39.85 o
  13   9  12        5.68       33.53     26.82 o
  14   9  12       41.78       37.89     41.31 o
  15   9  12        4.59      -10.69     44.47 o
   0  10  12      277.95      287.76     24.42 o
   1  10  12       15.62       23.00     16.42 o
   2  10  12      806.28      848.74     24.13 o
   3  10  12       10.71       61.36     19.55 o
   4  10  12     1030.04      972.15     37.64 o
   5  10  12        0.92        5.31     30.68 o
   6  10  12       86.83       88.25     23.28 o
   7  10  12        0.58        1.90     32.39 o
   8  10  12      237.03      203.88     27.96 o
   9  10  12       60.97       54.21     25.43 o
  10  10  12      164.01      174.40     28.97 o
  11  10  12       13.85        6.71     36.69 o
  12  10  12       17.38      -42.57     42.57 o
  13  10  12        3.53      -39.35     39.35 o
  14  10  12       59.13       39.09     43.58 o
   1  11  12       25.29       31.88     16.89 o
   2  11  12      225.24      258.88     18.62 o
   3  11  12      155.50      127.02     25.24 o
   4  11  12       36.19      -31.06     31.06 o
   5  11  12       28.24       26.00     30.62 o
   6  11  12        3.07      -34.03     34.03 o
   7  11  12       18.42       42.51     22.33 o
   8  11  12      393.78      398.34     32.07 o
   9  11  12        1.06      -12.84     36.63 o
  10  11  12        0.48       27.90     25.49 o
  11  11  12        4.30      -28.02     37.95 o
  12  11  12        6.14       17.14     37.51 o
  13  11  12        3.88      -44.47     44.47 o
   0  12  12      553.82      514.29     32.83 o
   1  12  12        4.44        6.60     22.14 o
   2  12  12        3.45       24.60     15.28 o
   3  12  12        4.00        6.58     22.46 o
   4  12  12        9.68       24.86     31.19 o
   5  12  12        2.48       25.49     33.65 o
   6  12  12     1150.44     1194.63     44.60 o
   7  12  12        0.02       16.64     24.35 o
   8  12  12      195.01      212.17     29.48 o
   9  12  12        0.08      -21.25     27.07 o
  10  12  12       11.55        2.34     32.89 o
  11  12  12        2.45      -17.02     39.03 o
  12  12  12      351.99      368.92     36.50 o
  13  12  12        2.47        2.66     41.37 o
   1  13  12       91.63      107.79     17.51 o
   2  13  12      400.20      445.88     22.19 o
   3  13  12      186.16      207.93     27.45 o
   4  13  12      262.51      276.37     30.24 o
   5  13  12        5.07       10.37     35.80 o
   6  13  12       38.56       19.10     36.63 o
   7  13  12        6.60      -38.65     38.65 o
   8  13  12      117.91      131.20     28.97 o
   9  13  12       21.87       14.04     40.23 o
  10  13  12      166.08      184.08     33.27 o
  11  13  12        0.47       30.49     41.75 o
  12  13  12       11.89       23.85     42.32 o
   0  14  12      110.70       76.35     26.69 o
   1  14  12       51.17       55.47     35.17 o
   2  14  12      448.87      449.63     30.71 o
   3  14  12        0.03       25.30     34.22 o
   4  14  12      515.34      588.17     36.31 o
   5  14  12       20.10       -4.36     39.22 o
   6  14  12        6.35       -8.98     35.74 o
   7  14  12        0.00       -2.28     35.17 o
   8  14  12      326.22      337.73     35.23 o
   9  14  12       19.73      -29.54     39.98 o
  10  14  12      325.64      382.90     37.51 o
  11  14  12       22.57      -23.91     43.33 o
   1  15  12       50.28       28.54     22.74 o
   2  15  12        9.65       11.04     25.60 o
   3  15  12       44.65       54.72     25.43 o
   4  15  12      299.90      322.17     33.53 o
   5  15  12       22.25        8.10     28.34 o
   6  15  12       53.29       16.57     42.64 o
   7  15  12       24.79       38.90     40.23 o
   8  15  12       15.61       14.99     40.17 o
   9  15  12       18.49       34.92     28.21 o
   0  16  12      383.74      423.01     35.30 o
   1  16  12        3.05        1.29     28.22 o
   2  16  12      269.72      279.79     24.44 o
   3  16  12       10.70       33.15     39.03 o
   4  16  12      252.11      278.65     32.83 o
   5  16  12        7.87      -31.82     40.55 o
   6  16  12      109.98      181.17     30.93 o
   7  16  12        9.94       -2.53     45.61 o
   8  16  12       90.54      109.31     32.20 o
   1  17  12       18.14       18.61     21.42 o
   2  17  12       62.47      110.76     26.73 o
   3  17  12       21.28      -42.07     42.07 o
   4  17  12       10.76       -8.92     29.67 o
   5  17  12        6.56       56.87     28.72 o
   6  17  12        1.22       21.13     41.56 o
   0  18  12      363.06      365.95     36.06 o
   1  18  12       24.41       22.26     30.75 o
   2  18  12      109.91       23.56     32.04 o
   3  18  12        6.52       41.18     30.05 o
   1   1  13     2134.96     2039.58     20.72 o
   2   1  13       92.48      105.62      9.58 o
   3   1  13     2527.95     2531.85     36.50 o
   4   1  13      563.83      529.00     18.94 o
   5   1  13     1495.23     1561.79     39.38 o
   6   1  13        6.30       25.32     26.92 o
   7   1  13      498.36      500.05     19.93 o
   8   1  13      313.48      285.91     26.00 o
   9   1  13      762.81      803.32     23.97 o
  10   1  13       77.09      100.78     47.89 o
  11   1  13      427.56      413.01     26.35 o
  12   1  13       38.95       12.23     28.22 o
  13   1  13      137.09      144.14     20.23 o
  14   1  13        0.09      -28.04     28.04 o
  15   1  13      411.06      427.95     41.88 o
  16   1  13       55.97       28.35     32.76 o
   0   2  13     1049.21      959.36     22.34 o
   1   2  13       12.26       14.37     12.38 o
   2   2  13        1.34      -13.01     13.01 o
   3   2  13       43.23       48.39     14.80 o
   4   2  13      119.98      101.43     18.00 o
   5   2  13     1218.15     1177.77     25.50 o
   6   2  13      334.45      353.09     17.91 o
   7   2  13       45.36       28.60     31.19 o
   8   2  13       40.65       31.04     21.29 o
   9   2  13        0.00       18.27     29.70 o
  10   2  13       62.93       89.82     15.91 o
  11   2  13      292.59      366.16     28.40 o
  12   2  13      198.25      199.22     21.32 o
  13   2  13        1.83      -28.16     28.16 o
  14   2  13       10.29       50.87     19.33 o
  15   2  13       16.55       27.48     23.79 o
  16   2  13        2.43      -29.08     29.29 o
   1   3  13     4237.58     4113.51     40.39 o
   2   3  13      182.09      187.00     14.84 o
   3   3  13       51.09       -4.11     26.76 o
   4   3  13       42.12       79.01     18.66 o
   5   3  13     2073.92     2022.80     43.90 o
   6   3  13       30.50        3.04     29.35 o
   7   3  13     1856.94     1840.56     44.98 o
   8   3  13      114.97      106.40     23.34 o
   9   3  13        1.91       22.58     28.28 o
  10   3  13       10.57        9.17     32.01 o
  11   3  13      671.23      703.62     35.74 o
  12   3  13        8.13        0.00     32.96 o
  13   3  13      803.00      751.76     42.38 o
  14   3  13       51.50       23.09     39.03 o
  15   3  13        1.58        7.34     35.74 o
  16   3  13        0.01       -5.19     43.46 o
   0   4  13      178.07      177.57     21.19 o
   1   4  13      765.02      829.74     21.60 o
   2   4  13       34.40       30.37     28.72 o
   3   4  13        8.17       12.53     26.76 o
   4   4  13      344.58      312.75     24.92 o
   5   4  13     1366.38     1184.63     36.75 o
   6   4  13       40.31       67.62     19.17 o
   7   4  13      373.83      286.37     26.57 o
   8   4  13       80.65       55.48     21.70 o
   9   4  13        1.57      -12.40     31.50 o
  10   4  13      154.80      144.42     24.23 o
  11   4  13      118.12       98.43     25.24 o
  12   4  13       83.03      143.72     26.63 o
  13   4  13      430.29      408.14     35.17 o
  14   4  13       38.20       39.73     41.24 o
  15   4  13      132.26      161.06     31.38 o
  16   4  13        0.21      -10.50     42.32 o
   1   5  13     1228.71     1144.68     24.69 o
   2   5  13      423.76      351.80     28.18 o
   3   5  13     2639.33     2483.70     48.84 o
   4   5  13       37.45       42.70     19.29 o
   5   5  13       83.96      104.95     20.12 o
   6   5  13        0.73       16.57     18.47 o
   7   5  13       32.09        8.22     21.57 o
   8   5  13      253.36      272.07     26.76 o
   9   5  13      684.93      667.18     33.84 o
  10   5  13       28.44       -1.90     33.27 o
  11   5  13      182.20      162.70     28.59 o
  12   5  13        3.70       -4.24     37.39 o
  13   5  13       89.99       77.43     27.58 o
  14   5  13       67.18      122.40     29.10 o
  15   5  13      403.97      293.14     37.83 o
   0   6  13      247.11      245.44     21.63 o
   1   6  13        0.07       -0.70     50.23 o
   2   6  13      185.23      144.22     16.45 o
   3   6  13        8.12       -2.97     25.68 o
   4   6  13        7.92        0.00     27.45 o
   5   6  13       20.83        1.58     28.59 o
   6   6  13      263.12      219.76     25.24 o
   7   6  13        6.14      -30.43     30.43 o
   8   6  13        2.09        8.86     20.62 o
   9   6  13       11.65       22.27     31.19 o
  10   6  13      117.44      140.56     24.16 o
  11   6  13       45.58        2.09     39.41 o
  12   6  13       13.77      -28.21     37.13 o
  13   6  13        9.94       20.62     38.71 o
  14   6  13       36.02       31.50     41.62 o
  15   6  13        3.94      -43.84     43.84 o
   1   7  13      233.68      242.98     16.13 o
   2   7  13        0.01       12.24     14.63 o
   3   7  13      885.94      882.77     33.53 o
   4   7  13       10.18      -29.73     29.73 o
   5   7  13       74.47       41.56     21.38 o
   6   7  13        8.65        0.00     28.02 o
   7   7  13       33.03       37.70     21.06 o
   8   7  13       66.57       93.24     23.41 o
   9   7  13      579.01      564.70     34.41 o
  10   7  13       67.01       73.32     25.24 o
  11   7  13      193.53      183.83     29.04 o
  12   7  13       22.74       48.96     26.76 o
  13   7  13      224.22      297.00     33.40 o
  14   7  13       28.17       47.06     29.16 o
  15   7  13      203.54      228.99     35.55 o
   0   8  13       84.96      110.64     20.56 o
   1   8  13      158.07      150.72     15.54 o
   2   8  13       89.47       44.88     17.55 o
   3   8  13       99.44       67.88     23.47 o
   4   8  13      308.02      301.49     25.18 o
   5   8  13      270.08      268.28     25.43 o
   6   8  13      191.33      201.73     25.18 o
   7   8  13       17.25       22.77     20.56 o
   8   8  13      110.16       97.61     24.61 o
   9   8  13       50.61       76.23     23.60 o
  10   8  13       47.14       45.61     26.57 o
  11   8  13      210.07      181.87     31.88 o
  12   8  13        2.57       25.18     34.98 o
  13   8  13        0.33        9.62     26.13 o
  14   8  13        4.77      -42.95     42.95 o
   1   9  13      534.17      481.14     20.82 o
   2   9  13       49.31       27.79     37.51 o
   3   9  13        1.30       35.55     20.12 o
   4   9  13      168.93      139.99     25.11 o
   5   9  13      424.46      453.31     29.98 o
   6   9  13       10.73       29.29     33.15 o
   7   9  13      897.20      959.88     39.79 o
   8   9  13       85.56       35.49     38.90 o
   9   9  13        0.98       -2.02     35.87 o
  10   9  13       27.89       21.51     36.31 o
  11   9  13      111.13      119.30     28.72 o
  12   9  13        1.03       30.74     37.58 o
  13   9  13      294.36      378.79     37.95 o
  14   9  13       16.94       23.53     40.74 o
   0  10  13      245.79      270.18     26.00 o
   1  10  13      167.96      167.89     26.06 o
   2  10  13      192.24      212.56     17.85 o
   3  10  13        4.51      -30.24     30.87 o
   4  10  13        7.16        9.05     32.58 o
   5  10  13      665.77      748.98     35.55 o
   6  10  13       47.90       45.93     24.04 o
   7  10  13       67.98       99.88     24.23 o
   8  10  13       21.32       21.57     24.04 o
   9  10  13       25.43       13.92     24.42 o
  10  10  13        0.83      -37.45     37.45 o
  11  10  13      127.39      181.93     31.19 o
  12  10  13       26.29       59.91     26.32 o
  13  10  13       73.77      106.40     28.21 o
   1  11  13       69.16       54.26     18.98 o
   2  11  13       11.36       11.82     18.85 o
   3  11  13     1427.77     1498.71     47.51 o
   4  11  13        1.34       11.45     31.00 o
   5  11  13      122.89      121.96     25.24 o
   6  11  13       10.72      -18.03     32.39 o
   7  11  13        7.59       22.77     33.59 o
   8  11  13        5.49      -30.05     36.25 o
   9  11  13      432.31      408.77     36.31 o
  10  11  13       49.80       37.13     27.58 o
  11  11  13        4.35       24.23     37.83 o
  12  11  13       25.71       32.96     40.74 o
  13  11  13        1.14       71.61     29.60 o
   0  12  13       10.61       19.29     30.87 o
   1  12  13      138.40      148.48     19.10 o
   2  12  13        8.72       27.03     42.83 o
   3  12  13        8.01       -9.87     34.54 o
   4  12  13        1.94       43.14     22.39 o
   5  12  13       12.07       12.34     36.25 o
   6  12  13        3.00       23.15     23.85 o
   7  12  13      127.69       89.00     29.23 o
   8  12  13        0.91      -22.46     38.59 o
   9  12  13       37.14       80.27     26.95 o
  10  12  13       14.73       29.04     35.55 o
  11  12  13        7.94       40.30     42.64 o
  12  12  13        1.44      -44.22     44.22 o
   1  13  13      216.48      251.48     20.63 o
   2  13  13        0.50      -21.43     25.38 o
   3  13  13      199.32      221.66     30.24 o
   4  13  13        7.60       -8.48     35.30 o
   5  13  13      183.94      227.92     30.17 o
   6  13  13       12.99       31.00     34.86 o
   7  13  13       90.74       46.68     30.05 o
   8  13  13        0.97       77.55     25.94 o
   9  13  13      186.96      209.26     32.45 o
  10  13  13        0.14        0.00     40.11 o
  11  13  13      199.90      179.78     35.17 o
   0  14  13       20.54       40.93     25.62 o
   1  14  13       18.54      -11.78     26.27 o
   2  14  13        0.06      -25.80     25.80 o
   3  14  13       34.25        8.79     38.33 o
   4  14  13       56.23      -12.27     28.72 o
   5  14  13       58.42       74.01     29.73 o
   6  14  13       50.67       37.26     40.61 o
   7  14  13       92.52       73.00     30.49 o
   8  14  13        1.21      -24.67     41.12 o
   9  14  13        0.24      -42.57     42.57 o
  10  14  13        7.47       29.04     40.80 o
   1  15  13      535.32      513.62     27.84 o
   2  15  13       27.77       33.48     22.53 o
   3  15  13       22.74      -39.41     39.41 o
   4  15  13      112.62      137.90     30.05 o
   5  15  13      259.99      222.10     33.27 o
   6  15  13       13.50       31.88     43.02 o
   7  15  13      285.82      276.82     34.86 o
   8  15  13       86.17      120.38     32.70 o
   0  16  13       40.10       14.49     42.70 o
   1  16  13       19.25       27.88     27.15 o
   2  16  13        1.60       -0.83     26.95 o
   3  16  13        3.90      -19.67     39.79 o
   4  16  13       58.96       57.31     30.93 o
   5  16  13      172.55      195.28     34.54 o
   6  16  13       63.34       34.92     34.22 o
   7  16  13       54.80       31.82     43.58 o
   1  17  13      143.59      143.06     65.95 o
   2  17  13       57.86       60.30     26.38 o
   3  17  13      496.09      537.88     42.45 o
   4  17  13        5.33       -7.91     41.56 o
   0   0  14     2470.65     2475.60     47.82 o
   1   0  14      816.58      760.93     21.76 o
   2   0  14      607.49      523.25     18.99 o
   3   0  14       21.10       15.88     27.33 o
   4   0  14     1581.05     1517.94     39.54 o
   5   0  14      443.54      484.56     27.33 o
   6   0  14     1494.76     1425.33     41.18 o
   7   0  14       41.58       50.35     20.37 o
   8   0  14     1145.25     1141.37     39.16 o
   9   0  14        0.06      -18.16     30.87 o
  10   0  14      244.10      201.54     28.28 o
  11   0  14      517.94      500.81     34.92 o
  12   0  14      932.10      958.23     44.60 o
  13   0  14       62.08      108.11     27.71 o
  14   0  14      244.58      246.77     32.96 o
  15   0  14       30.26       40.42     44.03 o
   1   1  14      663.65      618.89     14.36 o
   2   1  14        1.71       -8.96     13.12 o
   3   1  14      330.23      317.82     17.19 o
   4   1  14      189.81      189.16     15.65 o
   5   1  14      238.72      237.65     16.88 o
   6   1  14        1.09       15.93     15.29 o
   7   1  14      300.04      311.38     18.85 o
   8   1  14       37.99       17.48     39.44 o
   9   1  14      443.53      446.97     26.85 o
  10   1  14        0.13      -24.22     24.22 o
  11   1  14        0.64       18.74     20.51 o
  12   1  14        0.51      -15.10     26.87 o
  13   1  14      102.10      126.88     21.16 o
  14   1  14       68.11       96.35     21.21 o
  15   1  14       52.34       34.07     31.35 o
   0   2  14     1089.39     1030.29     31.19 o
   1   2  14      506.05      462.14     13.47 o
   2   2  14     2267.42     2338.96     23.59 o
   3   2  14       64.66       80.21     14.02 o
   4   2  14     1282.87     1253.19     26.12 o
   5   2  14      588.29      554.11     22.74 o
   6   2  14      953.89     1002.35     25.47 o
   7   2  14      105.37      122.60     15.62 o
   8   2  14      651.60      631.52     23.33 o
   9   2  14       15.99        1.58     22.18 o
  10   2  14      244.55      186.46     19.83 o
  11   2  14      235.40      233.80     21.33 o
  12   2  14       67.17       69.64     19.16 o
  13   2  14       92.38      101.94     20.20 o
  14   2  14      247.33      265.33     23.28 o
  15   2  14        6.82       50.51     22.84 o
   1   3  14        2.09      -20.80     20.80 o
   2   3  14        4.13       -3.62     19.04 o
   3   3  14      523.92      507.33     26.51 o
   4   3  14        0.54       24.35     18.47 o
   5   3  14      143.25      148.15     23.22 o
   6   3  14        8.54       22.77     28.53 o
   7   3  14      113.75      119.24     22.77 o
   8   3  14       56.17      112.28     21.76 o
   9   3  14      141.14      120.51     25.37 o
  10   3  14        6.40       -7.78     34.22 o
  11   3  14        9.76      -30.81     35.74 o
  12   3  14       14.14       -4.36     38.90 o
  13   3  14       14.79       13.73     36.82 o
  14   3  14        2.95      -12.08     39.85 o
  15   3  14        5.58      -15.37     41.62 o
   0   4  14      206.06      249.24     23.28 o
   1   4  14       14.46       -0.58     19.29 o
   2   4  14     1510.32     1528.83     28.36 o
   3   4  14        0.03      -28.97     28.97 o
   4   4  14      979.98      958.23     35.55 o
   5   4  14      423.43      465.64     28.34 o
   6   4  14      469.40      436.67     29.16 o
   7   4  14        1.83       20.62     28.59 o
   8   4  14      271.67      257.90     27.14 o
   9   4  14       17.65       28.21     32.77 o
  10   4  14      351.44      374.80     30.55 o
  11   4  14       36.00       90.59     23.60 o
  12   4  14       30.72        4.36     40.36 o
  13   4  14       23.46       78.82     27.01 o
  14   4  14      130.12      113.86     32.89 o
  15   4  14       41.93      -15.50     46.18 o
   1   5  14      168.56      196.40     28.75 o
   2   5  14      374.15      404.37     19.32 o
   3   5  14      603.36      647.00     30.11 o
   4   5  14      131.40      119.37     23.66 o
   5   5  14       36.57       40.11     21.89 o
   6   5  14        0.56      -25.43     30.36 o
   7   5  14        1.19        2.66     20.94 o
   8   5  14       65.15       34.92     24.29 o
   9   5  14      647.66      678.63     34.79 o
  10   5  14       55.07       42.38     25.81 o
  11   5  14       12.66       65.79     24.99 o
  12   5  14        0.05       25.68     25.18 o
  13   5  14       49.88       64.78     28.59 o
  14   5  14       26.90       39.79     27.64 o
  15   5  14       40.12       42.00     43.46 o
   0   6  14     2029.59     2077.77     46.24 o
   1   6  14      139.69      137.22     15.85 o
   2   6  14       13.50       34.93     17.13 o
   3   6  14        6.22       20.88     27.58 o
   4   6  14      146.46      144.48     23.72 o
   5   6  14      466.05      482.79     29.67 o
   6   6  14      700.58      715.07     33.40 o
   7   6  14      136.23      139.36     24.73 o
   8   6  14      223.29      208.37     28.85 o
   9   6  14       19.67       21.70     35.11 o
  10   6  14       45.65       26.82     39.22 o
  11   6  14      184.46      190.85     30.43 o
  12   6  14      751.12      748.41     42.51 o
  13   6  14        1.56      -38.46     42.19 o
  14   6  14      115.35       43.08     45.93 o
   1   7  14      222.07      229.64     24.77 o
   2   7  14       68.23       69.24     15.32 o
   3   7  14      132.08      128.98     23.47 o
   4   7  14      480.90      510.11     30.68 o
   5   7  14       12.21        1.77     29.98 o
   6   7  14       14.63        3.61     32.51 o
   7   7  14      110.29      110.20     24.80 o
   8   7  14      296.74      338.05     29.23 o
   9   7  14       63.77       77.05     26.69 o
  10   7  14        2.65       -4.24     33.97 o
  11   7  14       30.80       76.80     24.48 o
  12   7  14        5.29       35.04     27.45 o
  13   7  14       93.89       89.76     29.54 o
  14   7  14      131.53      160.49     33.78 o
   0   8  14       63.74       59.84     21.95 o
   1   8  14      145.58      141.10     16.70 o
   2   8  14      774.77      769.50     24.39 o
   3   8  14        0.01        1.71     20.50 o
   4   8  14      337.20      388.91     27.90 o
   5   8  14       90.16      102.48     22.52 o
   6   8  14       47.20       66.36     23.34 o
   7   8  14       77.30       93.81     24.86 o
   8   8  14       76.75       52.25     26.32 o
   9   8  14       49.46       12.59     34.79 o
  10   8  14      376.20      451.60     34.79 o
  11   8  14       51.40       72.11     27.26 o
  12   8  14       17.64       -2.40     40.23 o
  13   8  14       46.48       55.48     30.62 o
  14   8  14      126.97      110.01     34.48 o
   1   9  14       18.38        1.86     21.60 o
   2   9  14       21.15       19.93     20.05 o
   3   9  14       21.58       14.49     31.76 o
   4   9  14       12.18       18.41     32.77 o
   5   9  14       15.74       13.22     34.35 o
   6   9  14       39.93      -37.45     37.45 o
   7   9  14       15.38       20.12     35.04 o
   8   9  14       41.98       82.30     24.73 o
   9   9  14       55.98       59.59     26.82 o
  10   9  14       52.70       81.35     27.71 o
  11   9  14        1.49      -33.08     39.54 o
  12   9  14       18.74       37.13     39.03 o
  13   9  14       22.87       77.81     28.40 o
   0  10  14      437.98      431.29     32.89 o
   1  10  14       17.95        1.54     19.19 o
   2  10  14      450.42      431.79     42.03 o
   3  10  14       48.24       17.02     37.26 o
   4  10  14      309.02      252.53     29.86 o
   5  10  14      222.82      200.21     28.59 o
   6  10  14      250.05      260.50     30.68 o
   7  10  14       38.72       51.24     25.87 o
   8  10  14      138.13      129.93     28.91 o
   9  10  14       38.86       31.50     37.07 o
  10  10  14      200.47      208.44     31.12 o
  11  10  14       30.68        7.34     28.21 o
  12  10  14       77.08       33.21     44.79 o
   1  11  14      529.12      549.49     41.81 o
   2  11  14       12.23      -25.40     25.40 o
   3  11  14       51.06      -11.89     35.74 o
   4  11  14        3.67      -12.15     35.36 o
   5  11  14       21.08       15.50     24.04 o
   6  11  14        1.47       -6.33     34.98 o
   7  11  14       34.47       41.50     26.63 o
   8  11  14       10.83        4.49     37.64 o
   9  11  14      171.27      181.30     31.63 o
  10  11  14        0.83       -4.87     38.90 o
  11  11  14        1.33       34.22     28.53 o
  12  11  14        6.48       19.80     29.42 o
   0  12  14      901.56      912.24     40.55 o
   1  12  14      144.44      172.15     20.22 o
   2  12  14      174.33      159.79     21.11 o
   3  12  14       20.49       28.15     25.87 o
   4  12  14      202.94      199.26     29.86 o
   5  12  14      457.05      454.51     36.06 o
   6  12  14      200.52      194.14     29.67 o
   7  12  14       47.94       55.92     26.95 o
   8  12  14      177.14      176.62     31.31 o
   9  12  14        8.56       -4.87     39.47 o
  10  12  14       83.11       32.89     43.90 o
  11  12  14      148.25      161.69     33.40 o
   1  13  14        4.83      -12.28     46.34 o
   2  13  14       18.18       29.05     18.82 o
   3  13  14      308.72      324.70     32.96 o
   4  13  14      197.30      297.50     30.30 o
   5  13  14       31.43       69.33     27.01 o
   6  13  14       23.89      -34.92     37.58 o
   7  13  14      126.65       95.58     30.43 o
   8  13  14       16.48       19.67     28.85 o
   9  13  14       66.00       10.18     47.32 o
  10  13  14       22.86       39.54     41.05 o
   0  14  14       45.03       18.16     39.79 o
   1  14  14       95.28        1.86     37.45 o
   2  14  14      571.57      573.41     27.80 o
   3  14  14       53.06       41.56     42.32 o
   4  14  14      238.72      322.36     32.96 o
   5  14  14       31.11       46.56     26.57 o
   6  14  14       13.79       -7.34     28.53 o
   7  14  14       99.22      161.50     28.85 o
   8  14  14      156.07      207.36     34.22 o
   9  14  14        0.51       43.84     28.66 o
   1  15  14        4.82       30.74     22.27 o
   2  15  14       22.56       18.92     22.49 o
   3  15  14      104.13       97.35     30.17 o
   4  15  14        8.15      -19.74     41.75 o
   5  15  14        1.91      -12.59     39.47 o
   6  15  14        1.67       38.46     29.60 o
   7  15  14        6.74       42.00     30.05 o
   0  16  14      125.52       51.75     32.83 o
   1  16  14       13.76       18.73     29.70 o
   2  16  14      160.37      158.93     23.01 o
   3  16  14        6.22       -7.72     40.49 o
   4  16  14      138.61       41.56     48.77 o
   5  16  14        0.35      -18.47     44.79 o
   1   1  15      453.45      462.22     13.63 o
   2   1  15      241.00      216.55     18.35 o
   3   1  15       67.75       87.03     13.92 o
   4   1  15      172.69      176.13     16.91 o
   5   1  15      212.76      220.77     16.59 o
   6   1  15       51.96       45.56     24.83 o
   7   1  15      289.13      268.31     18.62 o
   8   1  15       97.51       95.46     17.39 o
   9   1  15      251.35      244.64     20.30 o
  10   1  15       69.36       58.91     19.83 o
  11   1  15      459.53      464.48     35.84 o
  12   1  15       21.54       -1.12     27.68 o
  13   1  15      218.40      202.12     23.03 o
  14   1  15       68.75       70.74     21.76 o
  15   1  15       61.87       19.78     30.94 o
   0   2  15      445.36      441.20     20.34 o
   1   2  15       81.48       77.06     16.04 o
   2   2  15      771.83      742.12     16.39 o
   3   2  15       50.90       22.22     21.67 o
   4   2  15      337.56      358.43     40.61 o
   5   2  15      104.00       99.79     15.12 o
   6   2  15       44.48       48.67     15.01 o
   7   2  15      150.65      156.51     17.76 o
   8   2  15        5.58      -10.92     22.35 o
   9   2  15       33.89       10.55     47.35 o
  10   2  15      207.53      207.71     20.96 o
  11   2  15        9.39      -21.51     24.41 o
  12   2  15      356.06      402.20     24.92 o
  13   2  15        6.63       16.58     23.49 o
  14   2  15        1.00      -29.06     29.06 o
  15   2  15        5.81       -4.25     23.93 o
   1   3  15      685.59      734.16     22.50 o
   2   3  15      696.49      694.70     22.41 o
   3   3  15      451.10      404.47     27.83 o
   4   3  15       92.84       79.45     22.27 o
   5   3  15      562.69      535.48     29.10 o
   6   3  15       39.34      -12.21     30.68 o
   7   3  15      361.59      374.68     28.53 o
   8   3  15      461.90      475.07     32.45 o
   9   3  15      352.53      346.46     30.93 o
  10   3  15       93.88       90.02     27.20 o
  11   3  15      329.39      353.04     34.10 o
  12   3  15       58.46       18.28     38.52 o
  13   3  15      164.80      180.54     31.31 o
  14   3  15       80.89       98.94     31.82 o
   0   4  15      888.69      802.18     33.40 o
   1   4  15        0.12      -11.70     20.09 o
   2   4  15      341.30      348.88     18.79 o
   3   4  15       23.57      -29.79     29.79 o
   4   4  15        4.83       -8.35     29.23 o
   5   4  15       58.54       68.64     23.03 o
   6   4  15      523.00      549.97     31.69 o
   7   4  15       19.40       31.25     34.22 o
   8   4  15       31.26       58.32     22.96 o
   9   4  15        0.56        2.02     33.21 o
  10   4  15       78.19       10.44     37.20 o
  11   4  15       11.89      -24.10     38.84 o
  12   4  15      284.34      265.24     32.01 o
  13   4  15       44.95       66.74     28.40 o
  14   4  15        0.59      -38.33     38.84 o
   1   5  15      771.31      707.35     23.28 o
   2   5  15      346.50      344.60     32.55 o
   3   5  15      919.69      903.14     36.44 o
   4   5  15      209.22      194.08     26.06 o
   5   5  15      848.79      851.39     35.99 o
   6   5  15        1.72       11.77     20.94 o
   7   5  15      777.58      786.23     37.01 o
   8   5  15      115.92      126.83     25.49 o
   9   5  15      305.35      390.87     30.05 o
  10   5  15      110.44       71.36     28.47 o
  11   5  15      167.51      157.39     29.16 o
  12   5  15        0.29      -28.15     39.79 o
  13   5  15      109.90      110.95     29.73 o
  14   5  15      115.16       53.20     31.88 o
   0   6  15      126.75       84.70     23.41 o
   1   6  15       76.42       62.24     26.92 o
   2   6  15       30.05       38.74     23.79 o
   3   6  15       36.54       49.09     22.20 o
   4   6  15       33.35       65.09     21.44 o
   5   6  15        0.24        1.83     31.31 o
   6   6  15       30.08       26.06     32.32 o
   7   6  15        5.10        7.72     34.54 o
   8   6  15       51.46       22.01     39.16 o
   9   6  15       21.74       14.61     37.89 o
  10   6  15       74.42      143.66     26.69 o
  11   6  15       27.24        2.28     38.33 o
  12   6  15       22.15       -4.81     43.33 o
  13   6  15        3.66       62.82     28.72 o
  14   6  15       14.39       55.41     28.91 o
   1   7  15      322.45      344.24     19.23 o
   2   7  15      174.92      164.09     24.13 o
   3   7  15      880.74      894.28     37.13 o
   4   7  15       41.62       42.70     23.22 o
   5   7  15      761.95      739.23     37.01 o
   6   7  15       11.10       30.68     34.10 o
   7   7  15      733.54      796.67     39.28 o
   8   7  15      183.05      177.88     29.54 o
   9   7  15      735.79      733.98     39.35 o
  10   7  15        2.76        2.21     34.67 o
  11   7  15      183.59      234.69     28.53 o
  12   7  15       10.32       34.22     42.07 o
  13   7  15      148.08      189.90     32.64 o
   0   8  15      404.53      374.05     30.30 o
   1   8  15       60.19       67.05     16.89 o
   2   8  15      310.22      285.98     34.19 o
   3   8  15      215.50      257.78     25.87 o
   4   8  15      294.75      305.98     30.11 o
   5   8  15       96.47       28.91     37.01 o
   6   8  15      223.09      199.26     27.01 o
   7   8  15        0.84      -14.36     35.04 o
   8   8  15       21.11       16.95     37.95 o
   9   8  15       55.69        2.21     39.03 o
  10   8  15       94.02      130.94     28.97 o
  11   8  15       54.72      100.77     28.34 o
  12   8  15      136.81      174.47     30.93 o
  13   8  15       11.37        5.25     43.33 o
   1   9  15      568.80      587.50     24.00 o
   2   9  15      613.80      619.73     25.63 o
   3   9  15      637.29      614.36     34.79 o
   4   9  15      133.01      153.65     26.19 o
   5   9  15      282.50      304.40     29.48 o
   6   9  15       34.17       18.53     35.42 o
   7   9  15      267.55      236.52     31.06 o
   8   9  15      126.05      120.70     27.20 o
   9   9  15      271.77      266.51     33.02 o
  10   9  15      220.35      201.48     31.82 o
  11   9  15      188.42      200.21     33.59 o
  12   9  15      122.16      109.69     33.78 o
   0  10  15      172.24      181.42     28.40 o
   1  10  15        4.53       -8.62     24.78 o
   2  10  15      172.29      194.96     22.30 o
   3  10  15        0.75       18.03     34.22 o
   4  10  15       88.92      109.18     27.39 o
   5  10  15        3.54      -36.37     36.37 o
   6  10  15      242.96      263.15     31.69 o
   7  10  15       13.03      -28.66     40.67 o
   8  10  15        5.30      -18.22     35.55 o
   9  10  15       11.39      -21.25     44.22 o
  10  10  15       87.82      101.72     30.87 o
  11  10  15        9.39       -5.12     43.58 o
   1  11  15      292.58      287.55     22.22 o
   2  11  15      113.46      115.61     20.66 o
   3  11  15      450.41      403.78     33.59 o
   4  11  15      183.56      178.01     28.72 o
   5  11  15       86.19      142.52     27.83 o
   6  11  15        5.19        4.49     38.40 o
   7  11  15       62.36       69.96     27.26 o
   8  11  15      175.63      198.76     30.93 o
   9  11  15      163.74      137.08     32.14 o
  10  11  15       15.47       31.76     28.34 o
  11  11  15       49.88       29.04     31.44 o
   0  12  15      548.67      578.05     37.45 o
   1  12  15       41.18       62.94     18.42 o
   2  12  15        1.37       12.14     20.60 o
   3  12  15        0.63      -17.59     38.71 o
   4  12  15       16.18       26.76     36.69 o
   5  12  15        6.03      -39.03     39.03 o
   6  12  15       60.44       27.96     40.36 o
   7  12  15        0.03       16.76     38.90 o
   8  12  15       50.20       12.34     43.90 o
   9  12  15        2.38       39.47     28.09 o
  10  12  15       28.55       34.29     43.40 o
   1  13  15       13.31       21.30     20.63 o
   2  13  15        8.75        9.51     25.17 o
   3  13  15       40.05      -38.65     38.65 o
   4  13  15       27.71       72.49     27.20 o
   5  13  15      174.48      145.30     31.19 o
   6  13  15        5.82      -43.71     43.71 o
   7  13  15      225.83      127.40     34.86 o
   8  13  15        1.18        2.59     40.36 o
   9  13  15      155.86      197.43     32.89 o
   0  14  15       49.96      -42.07     42.07 o
   1  14  15        8.86       16.70     22.65 o
   2  14  15       13.47       16.76     26.68 o
   3  14  15       11.40       38.71     26.06 o
   4  14  15        7.43      -12.27     39.47 o
   5  14  15       50.27       11.26     30.68 o
   6  14  15       36.57       20.37     42.95 o
   7  14  15        7.85        9.11     29.86 o
   1  15  15       39.00       40.35     20.24 o
   2  15  15      133.57      131.91     23.44 o
   3  15  15      127.75      138.54     32.39 o
   4  15  15       69.27       97.86     30.55 o
   5  15  15      135.24      106.02     32.77 o
   0  16  15       89.73      106.46     32.77 o
   1  16  15        3.27      -30.71     30.71 o
   2  16  15       22.16      -35.77     35.77 o
   0   0  16        1.90       19.80     25.56 o
   1   0  16       25.81       53.05     14.19 o
   2   0  16      607.71      586.15     21.43 o
   3   0  16       18.01       22.08     28.53 o
   4   0  16      428.71      435.78     28.47 o
   5   0  16      154.26      138.72     24.67 o
   6   0  16      164.17      122.91     23.79 o
   7   0  16       11.59       21.82     22.08 o
   8   0  16      625.70      624.99     35.61 o
   9   0  16        1.25       55.60     24.04 o
  10   0  16      906.55      918.32     40.61 o
  11   0  16       90.67       86.85     29.35 o
  12   0  16       69.07       90.02     28.66 o
  13   0  16       44.63       33.59     29.16 o
  14   0  16       87.17       49.78     31.31 o
   1   1  16       74.15       51.00     12.83 o
   2   1  16      160.18      144.42     11.68 o
   3   1  16      170.11      188.52     16.57 o
   4   1  16       15.17       23.55     16.62 o
   5   1  16        0.96       -2.07     20.37 o
   6   1  16        2.82       33.89     15.32 o
   7   1  16       40.86        7.35     26.09 o
   8   1  16      118.86      131.94     31.19 o
   9   1  16      102.80       78.08     19.34 o
  10   1  16       27.71       -7.53     27.69 o
  11   1  16        6.67       23.89     18.66 o
  12   1  16        0.84        2.99     33.24 o
  13   1  16       43.53       71.84     19.55 o
  14   1  16       28.67       53.80     24.85 o
   0   2  16     1081.93     1003.41     26.17 o
   1   2  16      143.07      126.03     11.77 o
   2   2  16      248.89      253.52     13.75 o
   3   2  16        0.02        4.60     21.19 o
   4   2  16      296.30      291.09     19.42 o
   5   2  16      130.72      129.00     17.07 o
   6   2  16      526.67      515.09     40.45 o
   7   2  16       81.60      106.19     28.53 o
   8   2  16      260.16      262.77     20.33 o
   9   2  16        5.01        0.72     19.72 o
  10   2  16      117.30      107.19     20.28 o
  11   2  16      165.49      148.33     20.49 o
  12   2  16      270.17      229.35     35.42 o
  13   2  16        6.06      -11.07     23.75 o
  14   2  16       59.99       41.45     25.54 o
   1   3  16       12.33       -9.06     31.38 o
   2   3  16        0.78      -30.81     30.81 o
   3   3  16        2.65       19.10     30.93 o
   4   3  16       26.44       14.17     32.89 o
   5   3  16      105.99       74.58     25.75 o
   6   3  16        8.92        3.73     32.89 o
   7   3  16       23.99       -3.86     34.79 o
   8   3  16        3.34       26.19     35.61 o
   9   3  16        1.78       12.59     34.10 o
  10   3  16       48.31       21.95     26.06 o
  11   3  16        0.58      -37.20     37.20 o
  12   3  16       20.25       12.02     27.77 o
  13   3  16        1.64       30.30     38.14 o
  14   3  16       31.88       26.57     47.63 o
   0   4  16      457.85      454.76     31.06 o
   1   4  16       71.21       89.64     16.12 o
   2   4  16      247.83      223.85     18.50 o
   3   4  16        5.29       30.05     21.63 o
   4   4  16      280.46      275.11     26.95 o
   5   4  16      263.02      306.99     27.33 o
   6   4  16      614.49      619.99     35.23 o
   7   4  16      180.55      207.80     26.76 o
   8   4  16      388.98      397.64     33.78 o
   9   4  16        6.23       23.41     37.20 o
  10   4  16      113.17      103.30     29.73 o
  11   4  16       67.59       83.69     29.04 o
  12   4  16      130.52      137.65     31.82 o
  13   4  16        0.32      -12.78     38.71 o
   1   5  16       74.51       88.54     16.03 o
   2   5  16      103.10       92.89     17.47 o
   3   5  16      597.12      614.93     32.58 o
   4   5  16       57.40       62.69     24.67 o
   5   5  16      256.82      257.90     28.85 o
   6   5  16       31.42       34.03     24.29 o
   7   5  16      372.26      401.82     32.14 o
   8   5  16        4.86      -12.53     35.36 o
   9   5  16      265.99      220.01     33.27 o
  10   5  16       68.23       54.28     28.21 o
  11   5  16        2.45      -41.88     41.88 o
  12   5  16       79.85       74.26     32.07 o
  13   5  16        7.24      -18.16     41.62 o
   0   6  16       11.00       27.20     22.08 o
   1   6  16      329.27      329.61     19.93 o
   2   6  16      373.20      374.83     20.62 o
   3   6  16       31.30       19.48     23.72 o
   4   6  16      711.59      649.15     36.06 o
   5   6  16      712.86      740.18     36.56 o
   6   6  16      245.06      198.25     29.73 o
   7   6  16       49.04       30.87     37.89 o
   8   6  16      538.38      586.15     36.63 o
   9   6  16       83.39       77.55     28.15 o
  10   6  16      551.45      580.52     37.13 o
  11   6  16      294.86      266.32     36.12 o
  12   6  16       37.26      -10.06     41.56 o
  13   6  16       19.90        9.24     30.05 o
   1   7  16      209.00      203.35     18.65 o
   2   7  16       22.33       34.12     19.48 o
   3   7  16      143.29       90.02     26.19 o
   4   7  16       89.66       95.52     24.16 o
   5   7  16       45.96       16.95     25.94 o
   6   7  16        1.39      -26.63     34.35 o
   7   7  16      137.62      109.94     28.02 o
   8   7  16      125.09      120.32     29.86 o
   9   7  16      110.14      111.27     28.28 o
  10   7  16        0.08       14.17     41.37 o
  11   7  16       11.83        9.87     40.36 o
  12   7  16        6.18       16.76     29.29 o
   0   8  16      762.82      748.22     37.64 o
   1   8  16      159.42      163.54     25.71 o
   2   8  16      414.12      410.07     22.62 o
   3   8  16       43.83       17.84     36.82 o
   4   8  16      287.27      273.15     29.23 o
   5   8  16       53.45       35.04     25.56 o
   6   8  16      507.64      511.82     36.94 o
   7   8  16      102.63      116.58     28.85 o
   8   8  16      194.82      202.74     31.00 o
   9   8  16       24.65       19.86     29.29 o
  10   8  16       79.56       41.24     42.38 o
  11   8  16       69.29       36.69     32.01 o
  12   8  16      164.54      178.13     34.10 o
   1   9  16       11.87       35.77     16.99 o
   2   9  16       46.37       -1.54     25.90 o
   3   9  16      306.25      347.35     31.88 o
   4   9  16       45.56       63.76     25.49 o
   5   9  16        5.04      -36.31     37.77 o
   6   9  16       12.94       33.91     26.32 o
   7   9  16        8.77       13.54     37.45 o
   8   9  16       15.38       39.54     28.02 o
   9   9  16       52.94       26.51     45.61 o
  10   9  16        1.58       14.99     28.91 o
  11   9  16        8.73       31.19     40.30 o
   0  10  16      606.74      613.41     38.27 o
   1  10  16       10.71      -16.86     24.82 o
   2  10  16      311.60      278.43     23.15 o
   3  10  16       75.19       73.76     28.53 o
   4  10  16      339.40      347.60     33.59 o
   5  10  16        0.22      -24.35     36.50 o
   6  10  16      321.06      305.41     33.46 o
   7  10  16       17.89      -30.36     42.70 o
   8  10  16      252.58      329.76     34.22 o
   9  10  16       44.75      118.23     29.86 o
  10  10  16      137.50      172.88     32.26 o
   1  11  16       19.59       -9.86     43.81 o
   2  11  16       45.12       37.42     22.89 o
   3  11  16       81.04       72.43     29.23 o
   4  11  16       12.44       -9.05     35.61 o
   5  11  16       16.24       21.89     27.01 o
   6  11  16        4.15       -4.74     36.44 o
   7  11  16      105.47      158.78     31.82 o
   8  11  16       64.04      101.09     29.86 o
   9  11  16       17.06      -12.90     44.72 o
   0  12  16       14.81       31.95     37.64 o
   1  12  16       21.90       36.63     21.53 o
   2  12  16      368.27      374.93     24.74 o
   3  12  16        7.58      -38.40     38.40 o
   4  12  16      456.56      475.76     36.18 o
   5  12  16      182.13      211.09     32.51 o
   6  12  16      102.68      134.87     31.00 o
   7  12  16      138.29      143.34     33.34 o
   8  12  16      247.53      252.15     36.75 o
   1  13  16       53.67       29.41     26.88 o
   2  13  16       48.61       43.38     23.74 o
   3  13  16      131.24      155.36     32.45 o
   4  13  16       66.80       77.55     28.85 o
   5  13  16        0.02        9.99     42.38 o
   6  13  16       19.33        7.65     36.25 o
   7  13  16        5.70       66.80     26.19 o
   0  14  16      276.20      302.37     35.04 o
   1  14  16       21.08        2.49     33.81 o
   2  14  16      103.71       44.77     44.06 o
   3  14  16        2.18        2.53     40.93 o
   4  14  16       81.63        2.59     44.22 o
   5  14  16       59.16       31.44     44.41 o
   1  15  16        2.91      -29.91     29.91 o
   2  15  16       32.43       38.76     24.96 o
   1   1  17      495.70      461.91     21.40 o
   2   1  17      301.42      340.65     17.08 o
   3   1  17      152.94      159.94     18.05 o
   4   1  17       92.29      104.51     16.55 o
   5   1  17      471.68      491.99     23.21 o
   6   1  17       70.41       45.46     20.81 o
   7   1  17      452.68      472.55     45.04 o
   8   1  17       93.31       86.62     18.98 o
   9   1  17        2.80        5.38     21.13 o
  10   1  17        6.05       33.30     25.73 o
  11   1  17       50.35       31.17     23.97 o
  12   1  17        0.04      -11.32     28.96 o
  13   1  17      166.22      145.73     23.88 o
   0   2  17        8.41       27.20     18.29 o
   1   2  17       58.65       63.34     15.88 o
   2   2  17      269.08      279.62     14.08 o
   3   2  17       13.49      -12.95     22.84 o
   4   2  17       63.90       18.42     34.10 o
   5   2  17      424.40      406.78     22.97 o
   6   2  17       69.29       77.13     18.34 o
   7   2  17       81.79       95.34     18.74 o
   8   2  17        4.30      -25.11     25.11 o
   9   2  17        0.43       -8.92     20.37 o
  10   2  17       19.35      -17.60     27.70 o
  11   2  17      116.03       86.97     21.22 o
  12   2  17       59.20       79.73     30.30 o
  13   2  17        1.20       52.31     20.81 o
   1   3  17        5.80      -21.18     22.78 o
   2   3  17       49.90       94.43     15.97 o
   3   3  17     1091.10      998.21     40.86 o
   4   3  17       90.16       84.32     24.67 o
   5   3  17      238.95      249.17     29.16 o
   6   3  17        6.86        2.02     34.67 o
   7   3  17       70.43       54.15     25.18 o
   8   3  17       36.07       24.80     27.83 o
   9   3  17      841.81      871.51     42.57 o
  10   3  17       11.29      -16.32     39.09 o
  11   3  17       61.81       64.52     28.28 o
  12   3  17        0.07      -12.71     39.54 o
  13   3  17        3.88      -18.66     42.26 o
   0   4  17      225.03      168.08     27.26 o
   1   4  17      135.59      105.89     17.94 o
   2   4  17       48.38       -0.92     24.11 o
   3   4  17       76.22       89.89     23.85 o
   4   4  17       20.32        3.92     34.16 o
   5   4  17      140.83      127.53     28.28 o
   6   4  17       24.92      -28.66     37.77 o
   7   4  17      240.56      260.88     29.29 o
   8   4  17        0.42       26.25     35.11 o
   9   4  17        5.77       27.26     38.14 o
  10   4  17        1.14       56.74     26.38 o
  11   4  17       49.81       -4.93     42.13 o
  12   4  17       99.08      106.91     32.45 o
   1   5  17      856.33      828.49     59.27 o
   2   5  17       59.08       52.05     17.47 o
   3   5  17      130.58      174.72     26.51 o
   4   5  17       89.29      115.26     24.86 o
   5   5  17      348.23      349.56     30.43 o
   6   5  17        2.90        8.35     23.03 o
   7   5  17      323.66      388.40     32.07 o
   8   5  17       22.23       44.53     25.81 o
   9   5  17        6.16       18.47     26.51 o
  10   5  17       72.69       58.83     30.05 o
  11   5  17      176.80      241.65     32.20 o
  12   5  17       29.77       26.13     42.32 o
   0   6  17      147.10      148.66     26.51 o
   1   6  17        0.06       11.56     19.08 o
   2   6  17        0.27       -1.93     23.54 o
   3   6  17       17.37       33.02     23.72 o
   4   6  17        0.12       28.53     32.45 o
   5   6  17        6.38       14.55     23.79 o
   6   6  17        0.32      -36.56     36.56 o
   7   6  17        6.31       33.02     36.37 o
   8   6  17        0.01      -15.94     36.44 o
   9   6  17        4.68       11.77     41.56 o
  10   6  17       12.65       34.29     39.47 o
  11   6  17       11.14       16.57     27.96 o
  12   6  17       22.65       17.27     31.12 o
   1   7  17      834.19      816.60     28.60 o
   2   7  17       35.05       -4.33     26.74 o
   3   7  17      178.23      190.34     28.72 o
   4   7  17        0.09       -2.09     35.42 o
   5   7  17      337.40      307.81     32.89 o
   6   7  17        5.08        0.00     35.61 o
   7   7  17      280.11      274.10     33.53 o
   8   7  17        2.55       -3.48     26.51 o
   9   7  17       89.86      168.90     28.09 o
  10   7  17       52.73       81.41     29.73 o
  11   7  17      143.94      174.59     34.54 o
   0   8  17       50.68      -12.46     40.74 o
   1   8  17       17.89        6.70     25.29 o
   2   8  17       17.52      -14.60     25.84 o
   3   8  17        7.85      -10.63     35.74 o
   4   8  17       44.98       61.49     26.51 o
   5   8  17      435.31      440.53     34.54 o
   6   8  17       74.63      116.21     27.39 o
   7   8  17      161.28      146.19     30.87 o
   8   8  17        0.02       33.53     36.75 o
   9   8  17       38.82       79.26     28.72 o
  10   8  17        6.58       12.84     42.13 o
  11   8  17       12.31       21.38     42.51 o
   1   9  17       60.00       72.70     50.20 o
   2   9  17        6.07       -3.71     26.65 o
   3   9  17     1176.21     1184.57     47.57 o
   4   9  17       50.21       58.01     28.09 o
   5   9  17      196.40      211.72     31.44 o
   6   9  17        0.03       23.28     38.59 o
   7   9  17       50.27       86.16     27.52 o
   8   9  17      115.81       77.68     32.58 o
   9   9  17      697.91      727.66     45.48 o
  10   9  17        2.87        5.25     29.23 o
   0  10  17       19.76       52.57     25.94 o
   1  10  17      116.84      142.74     34.16 o
   2  10  17        4.81       11.25     21.14 o
   3  10  17       90.63      102.60     29.29 o
   4  10  17       15.30        0.00     38.46 o
   5  10  17      203.34      176.87     32.01 o
   6  10  17        1.37       56.68     24.86 o
   7  10  17       84.09       22.27     43.52 o
   8  10  17       10.96       58.58     28.34 o
   9  10  17        1.48       26.32     41.56 o
   1  11  17      540.67      503.53     28.02 o
   2  11  17       32.16       38.46     29.35 o
   3  11  17       39.86        9.49     38.40 o
   4  11  17       17.32      -21.63     41.50 o
   5  11  17      295.57      306.36     35.23 o
   6  11  17        4.88       67.56     27.58 o
   7  11  17      328.23      394.86     38.65 o
   8  11  17        0.49       26.38     40.67 o
   0  12  17       20.07       21.82     40.99 o
   1  12  17       38.32       22.52     28.05 o
   2  12  17       34.29        9.38     27.64 o
   3  12  17       16.30       32.14     39.28 o
   4  12  17        4.79       62.63     26.82 o
   5  12  17       11.67       22.96     40.67 o
   6  12  17       25.30       20.81     39.98 o
   7  12  17       46.03       49.28     31.12 o
   1  13  17      172.78      178.55     23.47 o
   2  13  17        0.19        5.69     28.92 o
   3  13  17      212.61      167.57     35.68 o
   4  13  17       24.23        7.84     44.53 o
   5  13  17       51.22       22.58     30.62 o
   0  14  17       31.55        7.97     43.77 o
   1  14  17        0.01      -12.13     29.84 o
   2  14  17       64.26       83.25     72.68 o
   0   0  18       15.70       15.56     32.77 o
   1   0  18        0.33       22.59     22.52 o
   2   0  18      642.92      623.67     52.00 o
   3   0  18      156.87      188.95     27.39 o
   4   0  18      535.61      609.18     35.36 o
   5   0  18        7.45       15.50     23.85 o
   6   0  18       19.33        6.39     35.87 o
   7   0  18      103.32      125.82     27.58 o
   8   0  18      134.84      147.01     29.16 o
   9   0  18        0.09       11.70     27.52 o
  10   0  18      471.41      426.68     38.97 o
  11   0  18        5.94      -39.73     39.73 o
  12   0  18        0.65       10.63     43.40 o
   1   1  18        0.71       -2.84     15.30 o
   2   1  18      110.99      107.75     14.92 o
   3   1  18        7.05       12.96     23.68 o
   4   1  18      139.84      123.75     19.56 o
   5   1  18        3.33       10.88     18.86 o
   6   1  18       10.36       19.79     20.60 o
   7   1  18       13.78       -0.26     30.14 o
   8   1  18      179.55      205.49     32.86 o
   9   1  18       10.72       -1.23     26.55 o
  10   1  18       41.45       32.10     23.04 o
  11   1  18        6.57      -29.47     29.47 o
  12   1  18       32.32       25.56     25.32 o
   0   2  18     1353.23     1329.88     32.70 o
   1   2  18       65.00       96.35     18.02 o
   2   2  18      213.55      220.57     14.57 o
   3   2  18        7.80      -24.78     24.78 o
   4   2  18      134.85      125.73     19.07 o
   5   2  18       26.60       31.31     25.55 o
   6   2  18      262.22      265.43     21.51 o
   7   2  18        1.30       -9.65     26.18 o
   8   2  18       33.65        0.11     27.41 o
   9   2  18        2.67        5.10     25.63 o
  10   2  18       12.14       -9.62     23.65 o
  11   2  18        2.64      -30.96     30.96 o
  12   2  18      296.46      324.84     31.98 o
   1   3  18      140.73      187.49     19.36 o
   2   3  18       53.96       75.17     17.35 o
   3   3  18        0.89       42.57     23.72 o
   4   3  18       22.31       16.51     35.11 o
   5   3  18       21.77       -8.41     36.63 o
   6   3  18        7.96      -15.12     37.01 o
   7   3  18       32.79       38.97     25.87 o
   8   3  18        0.00        0.00     36.06 o
   9   3  18        4.15      -38.97     38.97 o
  10   3  18        4.51        0.00     37.89 o
  11   3  18       19.19      -25.81     42.51 o
   0   4  18     1651.46     1675.58     50.92 o
   1   4  18        0.21       -9.61     25.95 o
   2   4  18      416.17      431.94     23.86 o
   3   4  18       23.80       34.98     35.93 o
   4   4  18       96.23       99.44     25.49 o
   5   4  18       13.81      -19.23     37.95 o
   6   4  18      249.28      201.79     32.39 o
   7   4  18        9.72       -4.49     39.73 o
   8   4  18       44.76       13.98     42.70 o
   9   4  18        3.39      -14.49     37.39 o
  10   4  18       58.28       42.64     42.89 o
  11   4  18        5.47       15.62     41.37 o
   1   5  18      250.76      227.63     22.97 o
   2   5  18      337.33      374.41     22.79 o
   3   5  18       49.70       66.10     25.75 o
   4   5  18      203.13      232.54     29.35 o
   5   5  18       16.09       17.40     35.11 o
   6   5  18        0.53       53.58     25.05 o
   7   5  18        1.97      -37.20     37.20 o
   8   5  18      209.87      227.48     28.59 o
   9   5  18        2.17        2.47     38.08 o
  10   5  18       32.27      108.11     28.09 o
  11   5  18       17.02      -10.56     43.14 o
   0   6  18        3.00        6.33     37.64 o
   1   6  18        1.39      -22.68     43.21 o
   2   6  18     1240.50     1219.45     32.99 o
   3   6  18       91.61       94.44     29.35 o
   4   6  18      760.27      749.23     39.92 o
   5   6  18        1.02      -39.16     39.16 o
   6   6  18       19.39      -38.78     39.16 o
   7   6  18       25.65       56.24     27.71 o
   8   6  18      322.07      356.46     34.67 o
   9   6  18        1.06      -41.81     41.81 o
  10   6  18      560.92      566.10     41.62 o
   1   7  18       26.36       13.95     26.90 o
   2   7  18      404.69      389.26     23.74 o
   3   7  18        6.18       -2.21     37.70 o
   4   7  18       68.21       26.82     41.37 o
   5   7  18        1.31      -16.00     36.18 o
   6   7  18        0.09       25.68     37.89 o
   7   7  18        8.87       26.38     38.46 o
   8   7  18      160.39      165.67     32.39 o
   9   7  18        4.37      -43.08     43.08 o
  10   7  18       95.35      145.49     32.77 o
   0   8  18      982.24     1005.11     43.71 o
   1   8  18        0.38       44.16     18.35 o
   2   8  18      175.59      201.06     21.39 o
   3   8  18       12.83      -39.09     39.09 o
   4   8  18       92.45       39.16     42.89 o
   5   8  18        1.79       16.45     37.77 o
   6   8  18      482.91      501.70     37.51 o
   7   8  18        9.98       56.68     28.72 o
   8   8  18       81.55      121.71     30.93 o
   9   8  18        0.41       13.09     40.99 o
   1   9  18       16.22       19.14     21.39 o
   2   9  18       21.22       35.91     27.68 o
   3   9  18       57.71      -44.72     44.72 o
   4   9  18       28.43       84.32     26.63 o
   5   9  18        5.61      -29.04     41.05 o
   6   9  18        7.65        2.47     42.89 o
   7   9  18        2.19       -7.59     42.38 o
   8   9  18        7.33       15.62     41.43 o
   0  10  18       73.21       98.75     27.77 o
   1  10  18       30.60       35.47     22.24 o
   2  10  18      118.81      123.49     21.09 o
   3  10  18       44.01      100.58     27.20 o
   4  10  18      150.59      157.26     31.06 o
   5  10  18       23.47        5.00     41.24 o
   6  10  18       83.50       22.96     41.75 o
   7  10  18       16.09        7.84     42.76 o
   1  11  18        0.02       -4.98     28.13 o
   2  11  18       14.00       19.99     29.33 o
   3  11  18       11.97       95.52     29.16 o
   4  11  18       13.17      -10.18     42.89 o
   5  11  18       30.09       23.28     44.15 o
   6  11  18       14.20      -21.13     41.81 o
   0  12  18        3.94       25.68     27.83 o
   1  12  18        2.68      -22.70     29.98 o
   2  12  18      175.42      159.97     23.41 o
   3  12  18        0.49       45.67     28.02 o
   4  12  18      184.82      161.24     34.92 o
   1   1  19      846.99      829.57     20.58 o
   2   1  19      104.52      143.98     22.26 o
   3   1  19      319.39      324.96     23.01 o
   4   1  19       78.67       61.23     19.92 o
   5   1  19      527.22      544.21     26.22 o
   6   1  19        0.03       17.99     23.07 o
   7   1  19      597.35      639.20     27.93 o
   8   1  19       27.01       22.71     26.03 o
   9   1  19      168.48      159.09     23.84 o
  10   1  19       50.61       39.30     26.36 o
   0   2  19       15.19       10.12     27.27 o
   1   2  19      165.00      157.28     14.22 o
   2   2  19       45.46       15.96     18.77 o
   3   2  19       17.77       45.55     22.65 o
   4   2  19        0.62      -14.86     38.43 o
   5   2  19       79.15       77.70     35.99 o
   6   2  19       25.21       16.27     28.01 o
   7   2  19       24.73        7.00     27.15 o
   8   2  19        0.57       76.92     37.77 o
   9   2  19        0.36       -9.83     45.36 o
  10   2  19       63.50      101.85     21.76 o
   1   3  19       92.20       60.63     24.16 o
   2   3  19       39.50       35.25     22.44 o
   3   3  19     1055.56     1011.37     45.48 o
   4   3  19      126.25      181.04     28.15 o
   5   3  19       80.86       88.37     27.64 o
   6   3  19        7.87      -32.51     40.86 o
   7   3  19       30.25       60.79     28.53 o
   8   3  19       84.36      121.65     30.49 o
   9   3  19      680.44      699.82     43.33 o
  10   3  19        1.43      -47.13     47.13 o
   0   4  19      310.44      324.83     32.70 o
   1   4  19      218.18      248.42     20.99 o
   2   4  19        0.27      -44.94     44.94 o
   3   4  19        1.36      -28.85     40.23 o
   4   4  19        0.03        0.00     35.74 o
   5   4  19      126.86      127.47     29.98 o
   6   4  19       73.53       88.12     30.81 o
   7   4  19       91.12       68.82     30.49 o
   8   4  19        1.46       63.45     28.34 o
   9   4  19        0.49        2.59     40.86 o
  10   4  19       38.69       39.92     42.00 o
   1   5  19      283.09      266.65     22.83 o
   2   5  19       12.70      -46.67     56.90 o
   3   5  19        1.04       45.10     23.85 o
   4   5  19        0.23        9.17     40.36 o
   5   5  19      163.03      223.05     30.93 o
   6   5  19        3.54       11.96     37.39 o
   7   5  19      225.43      290.67     32.58 o
   8   5  19       12.19      -17.71     40.04 o
   9   5  19        4.81       13.03     40.30 o
   0   6  19        1.72      -20.31     37.77 o
   1   6  19       22.31       51.19     21.51 o
   2   6  19        4.97      -17.72     37.61 o
   3   6  19        9.93       11.51     40.61 o
   4   6  19       11.99        9.36     37.83 o
   5   6  19        0.04      -40.04     40.04 o
   6   6  19       25.08       14.61     37.77 o
   7   6  19       14.71        2.53     39.28 o
   8   6  19        1.42      -38.59     42.51 o
   9   6  19       15.68      -42.45     44.72 o
   1   7  19       47.19       45.61     19.33 o
   2   7  19       31.97       37.61     21.94 o
   3   7  19       26.04        4.74     40.17 o
   4   7  19        0.85      -11.96     37.20 o
   5   7  19      124.79      143.91     30.68 o
   6   7  19        0.61       29.92     27.96 o
   7   7  19       98.93       79.20     30.05 o
   8   7  19        0.05       -7.91     42.95 o
   0   8  19      185.18      202.36     31.31 o
   1   8  19       47.32       53.37     22.75 o
   2   8  19        1.32        3.47     27.15 o
   3   8  19       21.01       33.97     38.65 o
   4   8  19        0.31      -27.07     40.93 o
   5   8  19       10.60       45.04     28.09 o
   6   8  19        0.19      -39.16     39.16 o
   7   8  19       32.17       13.09     43.90 o
   1   9  19        8.43       -1.43     29.94 o
   2   9  19       15.59      -20.14     45.77 o
   3   9  19      276.81      288.52     34.67 o
   4   9  19       74.33       32.89     45.67 o
   5   9  19       23.66       85.02     30.43 o
   6   9  19        7.34      -28.91     40.80 o
   0  10  19      100.71      125.50     30.68 o
   1  10  19       39.83       20.33     23.23 o
   2  10  19       34.04       33.63     24.04 o
   3  10  19        0.76        5.19     37.01 o
   4  10  19       21.48       33.97     40.04 o
   5  10  19       71.46       66.42     29.54 o
   1  11  19      176.47      159.59     24.57 o
   2  11  19       67.84       92.39     21.77 o
   3  11  19       14.32       29.35     28.02 o
   0   0  20       85.67       59.53     28.85 o
   1   0  20       89.45       65.37     19.73 o
   2   0  20      358.55      322.98     41.94 o
   3   0  20       27.65       61.87     25.56 o
   4   0  20      613.17      617.53     40.23 o
   5   0  20      127.14      183.64     31.00 o
   6   0  20       55.56       26.63     42.32 o
   7   0  20      212.19      183.95     33.72 o
   8   0  20      320.20      323.63     36.18 o
   9   0  20       62.64       93.69     31.31 o
   1   1  20       24.95       49.52     14.53 o
   2   1  20      151.83      145.78     15.03 o
   3   1  20      169.08      171.80     22.69 o
   4   1  20        2.25       25.36     25.05 o
   5   1  20        1.50      -27.78     27.78 o
   6   1  20        0.72      -13.45     26.92 o
   7   1  20       17.60       -5.16     29.59 o
   8   1  20       22.11       19.76     24.59 o
   9   1  20      103.01       96.97     42.32 o
   0   2  20      279.04      227.40     31.38 o
   1   2  20       10.82        6.64     16.93 o
   2   2  20       87.92       89.93     14.05 o
   3   2  20        3.61      -20.51     27.38 o
   4   2  20      125.74      107.34     21.51 o
   5   2  20       38.19       -7.33     24.64 o
   6   2  20      599.17      660.37     29.00 o
   7   2  20       11.45       20.14     23.59 o
   8   2  20      194.10      191.18     23.91 o
   9   2  20        0.67        2.89     50.61 o
   1   3  20       34.16        8.37     28.40 o
   2   3  20        0.78       38.10     20.71 o
   3   3  20       36.96       52.76     26.88 o
   4   3  20       19.69      -35.68     39.73 o
   5   3  20       35.12      106.65     27.45 o
   6   3  20        7.38       37.13     44.79 o
   7   3  20       23.61       52.06     30.81 o
   8   3  20       84.30       36.56     45.42 o
   0   4  20        2.73      -23.34     41.31 o
   1   4  20        6.89      -27.75     27.75 o
   2   4  20       81.46       85.78     20.50 o
   3   4  20        0.00       26.13     35.80 o
   4   4  20      199.68      186.74     32.70 o
   5   4  20       13.41       12.27     40.23 o
   6   4  20      462.31      460.08     37.89 o
   7   4  20       23.25       35.99     31.44 o
   8   4  20      234.84      261.57     33.46 o
   1   5  20      111.12      112.08     29.67 o
   2   5  20       37.76       15.88     26.43 o
   3   5  20       29.01      -21.70     41.18 o
   4   5  20        4.49       -7.34     38.65 o
   5   5  20       37.55      103.43     30.05 o
   6   5  20       48.43       43.27     31.00 o
   7   5  20       42.96       23.47     31.31 o
   8   5  20       82.97       80.40     31.63 o
   0   6  20       42.37       19.36     43.65 o
   1   6  20      124.21      118.03     21.27 o
   2   6  20      138.27      142.47     21.07 o
   3   6  20       13.47       24.61     38.46 o
   4   6  20      397.87      434.20     37.83 o
   5   6  20      137.35      196.80     31.38 o
   6   6  20       67.90      123.16     29.42 o
   7   6  20      109.75      167.25     31.38 o
   1   7  20       47.94       49.07     32.83 o
   2   7  20        7.35      -35.41     44.88 o
   3   7  20      173.51      171.18     33.02 o
   4   7  20       16.86       53.58     28.28 o
   5   7  20       20.17       48.01     29.35 o
   6   7  20        4.03       58.26     28.53 o
   0   8  20      134.16      158.59     32.58 o
   1   8  20       32.14       37.17     23.55 o
   2   8  20      113.02      152.67     21.28 o
   3   8  20        6.65       43.90     28.72 o
   4   8  20       58.61       58.83     30.93 o
   5   8  20       61.15       59.78     29.54 o
   1   9  20        0.27      -28.61     28.61 o
   2   9  20        0.00       10.06     26.28 o
   3   9  20        7.81      -42.70     42.70 o
   1   1  21      272.43      251.70     16.74 o
   2   1  21        6.46       -0.62     16.62 o
   3   1  21      178.53      186.65     23.44 o
   4   1  21       58.74       28.89     28.57 o
   5   1  21       90.27       68.73     39.95 o
   6   1  21        0.21        2.78     28.42 o
   7   1  21       49.03       17.43     24.67 o
   0   2  21      218.80      207.19     23.44 o
   1   2  21        1.33        6.17     19.98 o
   2   2  21        1.11       18.10     17.59 o
   3   2  21       25.16       39.13     32.77 o
   4   2  21       56.33       32.91     41.97 o
   5   2  21        0.04        5.13     29.89 o
   6   2  21       39.20       69.50     21.49 o
   1   3  21      102.61      113.35     21.56 o
   2   3  21      235.32      174.24     24.22 o
   3   3  21      134.47      142.14     31.00 o
   4   3  21      103.99      152.89     30.68 o
   5   3  21      124.29       71.99     32.14 o
   6   3  21        7.45       34.10     42.70 o
   0   4  21      234.71      244.24     33.08 o
   1   4  21        3.10      -40.99     40.99 o
   2   4  21       26.64        3.42     29.47 o
   3   4  21       12.79       49.21     28.91 o
   4   4  21      107.34      136.83     30.36 o
   5   4  21        0.00       -2.59     41.18 o
   6   4  21      141.02      126.01     33.40 o
   1   5  21      153.44      134.37     22.67 o
   2   5  21       38.87       50.58     23.17 o
   3   5  21      178.67      212.61     31.95 o
   4   5  21       82.39      102.48     30.36 o
   5   5  21      150.32      225.52     32.58 o
   0   6  21        3.49       20.50     35.74 o
   1   6  21        5.81       53.88     28.24 o
   2   6  21        4.19      -33.59     33.59 o
   3   6  21        8.51        7.84     41.62 o
   4   6  21        9.58        0.00     45.74 o
   1   7  21      156.69      172.70     23.93 o
   2   7  21        4.11      -32.14     32.14 o
   3   7  21      185.40      157.07     33.97 o
   0   0  22      424.52      397.70     39.41 o
   1   0  22      185.91      184.14     25.24 o
   2   0  22      147.06      109.59     23.49 o
   3   0  22        1.97       18.41     29.86 o
   4   0  22       73.88      126.33     30.68 o
   1   1  22        8.98       -3.34     22.45 o
   2   1  22       32.06       57.48     19.18 o
   3   1  22      130.81      126.59     23.32 o
   4   1  22       17.15       57.02     23.41 o
   0   2  22      109.97       81.04     22.60 o
   1   2  22       50.74       16.50     19.95 o
   2   2  22      219.79      209.19     17.36 o
   3   2  22        1.34       -6.69     28.24 o
   1   3  22       62.66       51.08     25.97 o
   2   3  22        0.80        4.90     36.94 o
   3   3  22        1.26       23.97     40.99 o
   0   4  22      105.06      168.20     31.82 o
   1   4  22       10.52       18.64     30.89 o
 
